# Supplementary material for: The impact of exercise on protein levels in Drosophila melanogaster
Source: Biol Open. 2026 Jan 29;15(1):bio062342. doi: 10.1242/bio.062342 (PMC12893037; doi:10.1242/bio.062342)
Supplement: Table S1. — This table includes information about the DGRP strains included in the analysis and all the metabolite data collected. Line – DGRP strain; Treatment – either control (C) or exercise-treated (T); Sex – either male (M) or female (F); Replicate – technical replicate number (1-3); Prot_conc – protein concentration in μg/ml of the sample calculated from the blank-subtracted OD595 measurement based on a standard curve; Vial_weight – weight of the empty epptube in mg; Vial_total – weight of the epptube with the fly sample; Fly_number – number of flies in the sample; Sample_weight – weight of the flies calculated by subtracting the weight of the empty vial (Vial_weight) from the total weight (Vial_total); Prot_conc_weight – protein amount per weight; Prot_conc_number – protein amount per fly. [file biolopen-15-062342-TableS1.csv]

vial.number	Line	Sex	Treatment	prot_conc	fly.number	fly.weight	prot_conc.n	prot_conc.w
1	Line 91	F	C	608.9185723	10	11.3	60.89185723	53.8865993
2	Line 91	F	C	509.9526246	8	8.6	63.74407808	59.2968168
3	Line 91	F	C	584.4550796	10	11.7	58.44550796	49.9534256
4	Line 91	F	C	547.3150498	10	10.5	54.73150498	52.1252428
5	Line 91	F	C	570.2217747	10	10.8	57.02217747	52.7983125
6	Line 91	F	C	509.5078338	10	11.1	50.95078338	45.9016067
7	Line 91	F	C	593.5732905	10	11.5	59.35732905	51.6150687
8	Line 91	F	C	619.3711555	10	11.6	61.93711555	53.3940651
9	Line 91	F	C	601.3571291	9	10.3	66.81745879	58.3841873
10	Line 91	F	C	549.3166083	10	10.5	54.93166083	52.3158675
11	Line 91	M	C	283.9989104	10	6.8	28.39989104	41.7645457
12	Line 91	M	C	263.5385348	8	6.1	32.94231685	43.2030385
13	Line 91	M	C	333.593082	10	6.7	33.3593082	49.7900122
14	Line 91	M	C	254.1979285	10	6.9	25.41979285	36.8402795
15	Line 91	M	C	306.68324	10	6.7	30.668324	45.7736179
16	Line 91	M	C	228.6224588	8	5.5	28.57780735	41.5677198
17	Line 91	M	C	275.1030949	10	6.5	27.51030949	42.3235531
18	Line 91	M	C	246.8588807	10	6.4	24.68588807	38.5717001
19	Line 91	M	C	208.8292693	10	6.5	20.88292693	32.1275799
20	Line 91	M	C	275.1030949	10	6.8	27.51030949	40.4563375
21	Line 91	F	T	550.19629	10	9.8	55.019629	56.1424786
22	Line 91	F	T	511.3388105	9	8.9	56.81542339	57.4537989
23	Line 91	F	T	516.4628737	10	11.4	51.64628737	45.3037609
24	Line 91	F	T	566.6359929	10	10.5	56.66359929	53.9653327
25	Line 91	F	T	558.5228927	10	10.3	55.85228927	54.2255236
26	Line 91	F	T	510.4847999	9	9.7	56.72053332	52.627299
27	Line 91	F	T	559.8039086	10	11	55.98039086	50.8912644
28	Line 91	F	T	530.1270424	10	9.8	53.01270424	54.0945962
29	Line 91	F	T	551.9043111	10	12.1	55.19043111	45.6119265
30	Line 91	F	T	510.9118052	10	10.5	51.09118052	48.6582672
31	Line 91	M	T	288.4420597	10	6.7	28.84420597	43.0510537
32	Line 91	M	T	322.6024813	10	6.5	32.26024813	49.631151
33	Line 91	M	T	244.0335116	8	5.4	30.50418895	45.191391
34	Line 91	M	T	250.6520933	8	5.4	31.33151167	46.4170543
35	Line 91	M	T	224.8182745	8	5.5	28.10228431	40.8760499
36	Line 91	M	T	310.4328311	8	5.8	38.80410388	53.5229019
37	Line 91	M	T	296.1281545	10	7.1	29.61281545	41.7081908
38	Line 91	M	T	293.9931282	10	6.9	29.39931282	42.6076997
39	Line 91	M	T	263.2487488	10	6.8	26.32487488	38.7130513
40	Line 91	M	T	286.9475412	10	6.9	28.69475412	41.5866002
41	Line 142	F	C	519.9930796	10	13.3	51.99930796	39.097224
42	Line 142	F	C	556.2862188	10	13.7	55.62862188	40.6048335
43	Line 142	F	C	559.8321002	10	13.8	55.98321002	40.5675435
44	Line 142	F	C	570.8869069	9	12.9	63.43187855	44.254799
51	Line 142	M	C	407.9849434	10	8.2	40.79849434	49.7542614
52	Line 142	M	C	410.4879184	10	8.2	41.04879184	50.0595022
53	Line 142	M	C	397.5558804	10	8.5	39.75558804	46.77128
54	Line 142	M	C	468.2649273	10	8.2	46.82649273	57.1054789
61	Line 142	F	T	546.3047669	9	11	60.70052966	49.6640697
62	Line 142	F	T	555.6111548	8	11	69.45139435	50.510105
71	Line 142	M	T	358.1969277	10	7.9	35.81969277	45.3413832
72	Line 142	M	T	358.5929441	10	8	35.85929441	44.824118
73	Line 142	M	T	348.6925315	10	8.1	34.86925315	43.0484607
74	Line 142	M	T	404.1348421	10	8.7	40.41348421	46.4522807
81	Line 208	F	C	405.0240755	10	11.8	40.50240755	34.3240742
82	Line 208	F	C	433.4261788	10	12.1	43.34261788	35.8203454
83	Line 208	F	C	437.123494	10	11.6	43.7123494	37.6830598
84	Line 208	F	C	423.0064722	10	11.9	42.30064722	35.5467624
85	Line 208	F	C	481.8273961	10	13.9	48.18273961	34.6638414
86	Line 208	F	C	421.9981136	9	10.9	46.88867929	38.7154233
87	Line 208	F	C	474.6008255	10	12.1	47.46008255	39.2232087
88	Line 208	F	C	463.0047005	10	13.7	46.30047005	33.7959635
89	Line 208	F	C	454.097532	10	12	45.4097532	37.841461
90	Line 208	F	C	449.8960375	10	12.4	44.98960375	36.2819385
91	Line 208	M	C	313.4314941	10	7.5	31.34314941	41.7908659
92	Line 208	M	C	323.6831409	10	8.1	32.36831409	39.9608816
93	Line 208	M	C	344.6906137	10	8.6	34.46906137	40.0803039
94	Line 208	M	C	288.3905866	10	8.3	28.83905866	34.7458538
95	Line 208	M	C	323.3470213	10	8.5	32.33470213	38.040826
96	Line 208	M	C	353.2616626	10	8.2	35.32616626	43.0806906
97	Line 208	M	C	287.7183474	9	6.9	31.96870527	41.6983112
98	Line 208	M	C	268.5595322	10	7.3	26.85595322	36.788977
99	Line 208	M	C	337.2959832	10	8.9	33.72959832	37.8984251
100	Line 208	M	C	391.4112332	10	8.1	39.14112332	48.3223745
101	Line 208	F	T	403.8756983	10	11.9	40.38756983	33.9391343
102	Line 208	F	T	400.3724395	10	13.5	40.03724395	29.6572177
103	Line 208	F	T	382.022036	10	11.4	38.2022036	33.5107049
104	Line 208	F	T	427.3975792	10	12.1	42.73975792	35.322114
105	Line 208	F	T	430.4003724	10	12.8	43.04003724	33.6250291
106	Line 208	F	T	404.8766294	10	12.3	40.48766294	32.9167991
107	Line 208	F	T	497.4627561	10	13.9	49.74627561	35.7886875
108	Line 208	F	T	488.1207325	10	12	48.81207325	40.6767277
111	Line 208	M	T	235.8860956	10	8	23.58860956	29.4857619
112	Line 208	M	T	293.2728119	10	8.6	29.32728119	34.1014898
113	Line 208	M	T	298.4442892	10	8	29.84442892	37.3055362
114	Line 208	M	T	241.3912166	9	6.9	26.82124629	34.9842343
115	Line 208	M	T	327.8049348	10	8	32.78049348	40.9756169
116	Line 208	M	T	290.2700186	10	8.3	29.02700186	34.9722914
117	Line 208	M	T	219.2039106	10	8.5	21.92039106	25.7886954
118	Line 208	M	T	289.6027312	10	8.2	28.96027312	35.3174062
119	Line 208	M	T	305.6176288	10	8.2	30.56176288	37.2704425
120	Line 208	M	T	224.2085661	10	8.2	22.42085661	27.3425081
121	Line 301	F	C	416.7050309	10	11.8	41.67050309	35.3139857
122	Line 301	F	C	328.6129935	10	10.8	32.86129935	30.427129
123	Line 301	F	C	312.3803035	9	10.5	34.70892261	29.7505051
124	Line 301	F	C	382.8539334	10	10.7	38.28539334	35.7807414
125	Line 301	F	C	311.7864246	9	8.6	34.64293606	36.2542354
126	Line 301	F	C	259.1291618	10	10.5	25.91291618	24.6789678
131	Line 301	M	C	177.173873	8	4.8	22.14673413	36.9112235
132	Line 301	M	C	220.7249926	10	6.6	22.07249926	33.4431807
133	Line 301	M	C	165.6922142	10	7	16.56922142	23.6703163
134	Line 301	M	C	276.9455289	10	6.6	27.69455289	41.9614438
135	Line 301	M	C	296.7414923	10	7.4	29.67414923	40.1002017
136	Line 301	M	C	336.5313789	10	6.3	33.65313789	53.4176792
141	Line 301	F	T	356.1649017	10	9.8	35.61649017	36.3433573
142	Line 301	F	T	421.6244327	10	11.7	42.16244327	36.0362763
151	Line 301	M	T	327.5009455	10	7.9	32.75009455	41.4558159
152	Line 301	M	T	320.3857791	10	7.7	32.03857791	41.6085427
153	Line 301	M	T	207.5595688	10	7.1	20.75595688	29.2337421
161	Line 304	F	C	147.5258001	10	10.7	14.75258001	13.787458
162	Line 304	F	C	136.3071081	10	9.4	13.63071081	14.5007562
163	Line 304	F	C	156.6877319	7	6.2	22.3839617	25.2722148
164	Line 304	F	C	301.0349026	10	9.7	30.10349026	31.034526
165	Line 304	F	C	153.3221243	10	8.9	15.33221243	17.227205
166	Line 304	F	C	234.0967069	9	8.2	26.01074521	28.5483789
167	Line 304	F	C	231.2920339	10	8.3	23.12920339	27.8665101
171	Line 304	M	C	202.6843692	10	6.2	20.26843692	32.6910273
172	Line 304	M	C	306.4572704	10	6.8	30.64572704	45.0672457
173	Line 304	M	C	179.125116	10	6.9	17.9125116	25.9601617
174	Line 304	M	C	307.7661178	10	6.7	30.77661178	45.9352415
175	Line 304	M	C	327.2118507	9	6.8	36.3568723	48.1193898
176	Line 304	M	C	167.1585112	10	7	16.71585112	23.8797873
177	Line 304	M	C	330.2035019	10	6.9	33.02035019	47.85558
178	Line 304	M	C	262.5173933	10	6.1	26.25173933	43.0356383
179	Line 304	M	C	173.3287917	10	6.7	17.33287917	25.8699689
181	Line 304	F	T	132.0759657	10	11.2	13.20759657	11.7924969
182	Line 304	F	T	366.3641525	10	11.4	36.63641525	32.1372064
183	Line 304	F	T	323.5238998	10	10.3	32.35238998	31.4100874
184	Line 304	F	T	192.8700172	10	10.3	19.28700172	18.7252444
185	Line 304	F	T	73.59279919	10	9.9	7.359279919	7.43361608
186	Line 304	F	T	84.08066187	10	9.6	8.408066187	8.75840228
187	Line 304	F	T	90.30227532	10	10.5	9.030227532	8.6002167
188	Line 304	F	T	331.5231171	10	9.1	33.15231171	36.4311118
191	Line 304	M	T	256.1527141	8	4.8	32.01908926	53.3651488
192	Line 304	M	T	244.5982891	8	6	30.57478614	40.7663815
193	Line 304	M	T	286.7275002	10	6.1	28.67275002	47.0045082
194	Line 304	M	T	324.5904621	10	6.6	32.45904621	49.1803731
195	Line 304	M	T	234.8214679	10	7.2	23.48214679	32.6140928
196	Line 304	M	T	291.5270306	10	6.8	29.15270306	42.8716221
197	Line 304	M	T	287.2607814	10	6.4	28.72607814	44.8844971
198	Line 304	M	T	258.9968802	10	7.3	25.89968802	35.4790247
199	Line 304	M	T	231.7995414	10	6.5	23.17995414	35.6614679
200	Line 304	M	T	218.645273	10	7.1	21.8645273	30.7951089
201	Line 310	F	C	418.5745321	10	13.2	41.85745321	31.7101918
202	Line 310	F	C	215.1756536	10	13.5	21.51756536	15.9389373
203	Line 310	F	C	199.0075386	10	12.8	19.90075386	15.547464
204	Line 310	F	C	206.7921866	9	11.6	22.97690962	17.8269126
205	Line 310	F	C	247.5118835	10	13.5	24.75118835	18.3342136
206	Line 310	F	C	224.9563651	10	13	22.49563651	17.3043358
207	Line 310	F	C	523.3678699	10	12.8	52.33678699	40.8881148
211	Line 310	M	C	127.5484626	10	8.9	12.75484626	14.3312879
212	Line 310	M	C	338.9315954	7	6	48.41879934	56.4885992
213	Line 310	M	C	269.2689765	10	8.1	26.92689765	33.2430835
214	Line 310	M	C	205.9937611	10	7.9	20.59937611	26.0751596
215	Line 310	M	C	306.9945781	10	8.5	30.69945781	36.1170092
216	Line 310	M	C	245.3162136	10	8.9	24.53162136	27.5636195
217	Line 310	M	C	183.6378491	10	8.4	18.36378491	21.8616487
218	Line 310	M	C	159.4854798	10	8.8	15.94854798	18.12335
219	Line 310	M	C	209.3870692	10	8.7	20.93870692	24.0674792
220	Line 310	M	C	331.3465538	9	8.3	36.81628375	39.9212715
221	Line 310	F	T	206.7056262	9	13.5	22.9672918	15.3115279
222	Line 310	F	T	217.2958575	10	13.5	21.72958575	16.0959894
223	Line 310	F	T	208.8628956	10	12.7	20.88628956	16.4458973
224	Line 310	F	T	224.944358	10	13.5	22.4944358	16.662545
225	Line 310	F	T	187.4863175	10	13.2	18.74863175	14.2035089
226	Line 310	F	T	253.9694364	10	12.3	25.39694364	20.6479217
227	Line 310	F	T	214.7463574	10	13.4	21.47463574	16.0258476
228	Line 310	F	T	284.3673226	10	13.7	28.43673226	20.7567389
229	Line 310	F	T	148.6554693	10	13	14.86554693	11.4350361
231	Line 310	M	T	200.626049	9	8	22.29178322	25.0782561
232	Line 310	M	T	194.9387025	10	7.5	19.49387025	25.991827
233	Line 310	M	T	270.639245	10	8.7	27.0639245	31.1079592
234	Line 310	M	T	484.4050254	10	8.8	48.44050254	55.0460256
235	Line 310	M	T	408.3122522	10	7.8	40.83122522	52.3477246
236	Line 310	M	T	450.6731775	10	7.8	45.06731775	57.7786125
237	Line 310	M	T	290.4468999	10	7.6	29.04468999	38.2166974
241	Line 315	F	C	146.3889517	8	7.5	18.29861897	19.5185269
242	Line 315	F	C	178.0540591	10	10.2	17.80540591	17.4562803
251	Line 315	M	C	153.1861737	9	6.5	17.02068597	23.5671037
252	Line 315	M	C	167.2779754	8	5.2	20.90974693	32.1688414
253	Line 315	M	C	181.2039912	10	6.4	18.12039912	28.3131236
254	Line 315	M	C	117.3764188	10	7	11.73764188	16.7680598
261	Line 315	F	T	185.8657551	7	6.6	26.55225072	28.161478
262	Line 315	F	T	101.2501579	10	9.8	10.12501579	10.3316488
263	Line 315	F	T	221.8507232	8	6.8	27.7313404	32.6251064
264	Line 315	F	T	109.9917893	10	10.5	10.99917893	10.4754085
265	Line 315	F	T	329.6358871	10	10.4	32.96358871	31.6957584
271	Line 315	M	T	235.0904756	10	7.5	23.50904756	31.3453967
272	Line 315	M	T	158.5375482	10	6.7	15.85375482	23.6623206
273	Line 315	M	T	186.3749763	8	5.1	23.29687204	36.544113
274	Line 315	M	T	251.7250363	10	7.6	25.17250363	33.1217153
281	Line 317	F	C	450.2761503	10	9.9	45.02761503	45.4824394
282	Line 317	F	C	425.3571141	10	9.8	42.53571141	43.4037871
283	Line 317	F	C	439.0084122	10	9	43.90084122	48.7787125
284	Line 317	F	C	517.2325172	10	12.6	51.72325172	41.0501998
285	Line 317	F	C	445.0756558	9	8.7	49.45285064	51.1581214
286	Line 317	F	C	332.1815873	9	9	36.90906525	36.9090653
291	Line 317	M	C	328.2812164	10	6.1	32.82812164	53.8165928
292	Line 317	M	C	280.8267039	8	4.7	35.10333799	59.7503625
301	Line 317	F	T	344.7544972	10	9	34.47544972	38.3060552
302	Line 317	F	T	390.1273592	10	10.2	39.01273592	38.2477803
303	Line 317	F	T	354.6612356	10	9.3	35.46612356	38.1356167
304	Line 317	F	T	495.7331908	9	9.4	55.08146565	52.7375735
305	Line 317	F	T	368.926939	8	8.2	46.11586737	44.9910901
306	Line 317	F	T	355.6519095	10	9.2	35.56519095	38.6578162
311	Line 317	M	T	261.7360292	9	5.4	29.08178102	48.469635
312	Line 317	M	T	338.017915	10	6.4	33.8017915	52.8152992
313	Line 317	M	T	346.3395753	10	6.6	34.63395753	52.4756932
314	Line 317	M	T	296.0133442	10	6.5	29.60133442	45.5405145
321	Line 324	F	C	184.2805975	10	6.9	18.42805975	26.707333
322	Line 324	F	C	179.0870724	10	7.1	17.90870724	25.2235313
323	Line 324	F	C	201.1147823	10	7.6	20.11147823	26.4624714
324	Line 324	F	C	226.9033208	9	7.6	25.21148009	29.8557001
325	Line 324	F	C	200.0402599	9	6.2	22.22669554	32.264558
326	Line 324	F	C	231.2014105	10	8.2	23.12014105	28.195294
327	Line 324	F	C	188.041426	10	6.9	18.8041426	27.2523806
328	Line 324	F	C	217.9489671	10	7.3	21.79489671	29.8560229
329	Line 324	F	C	188.2205131	8	5.9	23.52756414	31.9017819
330	Line 324	F	C	250.1846402	10	8.3	25.01846402	30.1427277
331	Line 324	M	C	178.1916371	10	5.5	17.81916371	32.3984795
332	Line 324	M	C	127.6890826	7	3.3	18.24129752	38.6936614
333	Line 324	M	C	177.2962017	10	5.1	17.72962017	34.7639611
334	Line 324	M	C	274.1823079	10	5.3	27.41823079	51.7325109
335	Line 324	M	C	145.776877	10	4.6	14.5776877	31.6906254
336	Line 324	M	C	164.4019325	10	4.7	16.44019325	34.9791346
337	Line 324	M	C	176.5798534	9	4.7	19.61998371	37.5701816
339	Line 324	M	C	196.2794314	10	3.9	19.62794314	50.3280593
340	Line 324	M	C	185.534207	10	5.5	18.5534207	33.7334922
341	Line 324	F	T	238.7695638	10	7	23.87695638	34.1099377
342	Line 324	F	T	203.6879787	10	6.8	20.36879787	29.9541145
343	Line 324	F	T	241.2753912	10	8.1	24.12753912	29.7870853
344	Line 324	F	T	237.51665	10	6.9	23.751665	34.4227029
345	Line 324	F	T	255.5944056	10	7.5	25.55944056	34.0792541
347	Line 324	F	T	191.5168165	8	5.7	23.93960206	33.5994415
348	Line 324	F	T	231.7890443	8	5.4	28.97363053	42.9238971
349	Line 324	F	T	210.8474859	10	7.7	21.08474859	27.3827904
350	Line 324	F	T	143.5481185	8	4.9	17.94351482	29.2955344
351	Line 324	M	T	197.7813853	10	5.7	19.77813853	34.6984886
352	Line 324	M	T	195.6335331	10	5.9	19.56335331	33.1582259
353	Line 324	M	T	186.1471861	10	5.1	18.61471861	36.4994483
354	Line 324	M	T	178.2717283	8	4.4	22.28396603	40.5163019
355	Line 324	M	T	198.8553113	10	5.4	19.88553113	36.8250577
356	Line 324	M	T	187.2211122	9	4.6	20.8023458	40.7002418
357	Line 324	M	T	190.8008658	10	4	19.08008658	47.7002165
358	Line 324	M	T	163.952714	10	4.8	16.3952714	34.1568154
359	Line 324	M	T	225.1665002	10	5.2	22.51665002	43.30125
360	Line 324	M	T	137.1045621	7	3.4	19.58636601	40.3248712
361	Line 358	F	C	472.776341	10	11.3	47.2776341	41.8386143
362	Line 358	F	C	409.677021	10	10.6	40.9677021	38.6487756
364	Line 358	F	C	441.8514267	10	11.6	44.18514267	38.0906402
365	Line 358	F	C	421.5471901	10	10.2	42.15471901	41.3281559
366	Line 358	F	C	390.4660894	7	8.2	55.78086991	47.6178158
367	Line 358	F	C	462.4680363	10	11.5	46.24680363	40.2146118
368	Line 358	F	C	445.9122741	9	10.2	49.54580823	43.7168896
371	Line 358	M	C	336.2693962	10	7.2	33.62693962	46.7040828
372	Line 358	M	C	282.3850759	10	7.1	28.23850759	39.7725459
373	Line 358	M	C	318.6203289	10	7.4	31.86203289	43.0568012
374	Line 358	M	C	291.4438891	10	6.9	29.14438891	42.2382448
381	Line 358	F	T	439.4229978	9	9.6	48.82477754	45.7732289
382	Line 358	F	T	427.8155979	9	9.9	47.53506643	43.2136968
383	Line 358	F	T	451.3620378	10	10.8	45.13620378	41.7927813
384	Line 358	F	T	450.8645777	10	10.7	45.08645777	42.1368764
386	Line 358	F	T	479.0539776	10	10.9	47.90539776	43.9499062
387	Line 358	F	T	405.595718	10	10.7	40.5595718	37.9061419
388	Line 358	F	T	471.5920777	10	10.8	47.15920777	43.6659331
391	Line 358	M	T	269.1258586	10	6.9	26.91258586	39.0037476
392	Line 358	M	T	315.2238184	10	6.9	31.52238184	45.6846114
393	Line 358	M	T	276.2561186	10	6.9	27.62561186	40.0371186
394	Line 358	M	T	288.0293386	9	5.8	32.00325984	49.6602308
395	Line 358	M	T	285.8736786	9	5.9	31.76374207	48.4531659
396	Line 358	M	T	301.4607585	9	6.4	33.49563983	47.1032435
401	Line 359	F	C	571.2157612	10	10.5	57.12157612	54.4015011
402	Line 359	F	C	553.5241374	10	8.9	55.35241374	62.1937233
403	Line 359	F	C	549.8638014	10	9.5	54.98638014	57.8804002
404	Line 359	F	C	574.0626892	10	9.6	57.40626892	59.7981968
405	Line 359	F	C	521.5978738	10	9.2	52.15978738	56.6954211
406	Line 359	F	C	411.5844431	7	7.4	58.79777759	55.6195193
411	Line 359	M	C	449.6112666	10	6.6	44.96112666	68.1229192
412	Line 359	M	C	365.2201877	8	5.3	45.65252346	68.9094694
413	Line 359	M	C	454.2883626	10	7	45.42883626	64.8983375
414	Line 359	M	C	443.5107067	9	6.1	49.27896741	72.7066732
415	Line 359	M	C	494.9587621	10	6.5	49.49587621	76.1475019
416	Line 359	M	C	479.3006583	10	6.7	47.93006583	71.5374117
421	Line 359	F	T	516.9919054	10	9.7	51.69919054	53.2981346
422	Line 359	F	T	520.6686555	9	9.2	57.85207283	56.5944191
423	Line 359	F	T	515.970586	10	10.1	51.5970586	51.0861966
424	Line 359	F	T	409.3448354	8	8.6	51.16810443	47.5982367
425	Line 359	F	T	522.9155583	10	9.8	52.29155583	53.3587304
426	Line 359	F	T	459.3894885	9	8.8	51.0432765	52.203351
431	Line 359	M	T	361.5470852	9	6.1	40.17189836	59.270014
432	Line 359	M	T	384.4246409	10	5.9	38.44246409	65.1567188
433	Line 359	M	T	366.8579463	9	6	40.76199404	61.1429911
434	Line 359	M	T	449.7890857	9	6.5	49.97656507	69.1983209
435	Line 359	M	T	470.2154747	10	6.8	47.02154747	69.1493345
441	Line 360	F	C	449.4830887	7	9.2	64.21186982	48.8568575
442	Line 360	F	C	543.948628	10	11.6	54.3948628	46.8921231
444	Line 360	F	C	518.4285259	8	10	64.80356573	51.8428526
445	Line 360	F	C	465.7418634	10	12.5	46.57418634	37.2593491
446	Line 360	F	C	495.1723038	10	13	49.51723038	38.0901772
447	Line 360	F	C	478.7077218	10	12	47.87077218	39.8923101
448	Line 360	F	C	600.134014	10	12.5	60.0134014	48.0107211
451	Line 360	M	C	457.0979579	9	7.7	50.78866199	59.3633712
452	Line 360	M	C	416.5539247	10	7.4	41.65539247	56.2910709
453	Line 360	M	C	431.3720485	10	8.5	43.13720485	50.7496528
454	Line 360	M	C	421.0816848	10	8.6	42.10816848	48.9629866
455	Line 360	M	C	465.3302489	10	9.2	46.53302489	50.5793749
461	Line 360	F	T	496.7426085	10	12.1	49.67426085	41.0531081
462	Line 360	F	T	488.5555897	10	12.2	48.85555897	40.0455401
463	Line 360	F	T	444.0029755	10	12.9	44.40029755	34.4188353
464	Line 360	F	T	462.4713668	10	10.8	46.24713668	42.8214229
465	Line 360	F	T	459.8058258	9	11.3	51.0895362	40.690781
466	Line 360	F	T	517.8765409	10	12.6	51.78765409	41.1013128
467	Line 360	F	T	387.2650309	7	7.5	55.32357585	51.6353375
468	Line 360	F	T	438.8622892	10	12.5	43.88622892	35.1089831
469	Line 360	F	T	517.3053535	10	11.2	51.73053535	46.187978
470	Line 360	F	T	490.6499433	10	12.5	49.06499433	39.2519955
471	Line 360	M	T	396.4040287	10	7.6	39.64040287	52.1584248
472	Line 360	M	T	444.7645586	10	8.6	44.47645586	51.7168091
481	Line 362	F	C	416.6324013	10	10.8	41.66324013	38.5770742
482	Line 362	F	C	381.7845395	10	10.4	38.17845395	36.7100519
483	Line 362	F	C	373.6122533	7	7.9	53.37317904	47.2926903
484	Line 362	F	C	444.2331415	10	10.7	44.42331415	41.517116
485	Line 362	F	C	378.2380756	10	10.2	37.82380756	37.0821643
486	Line 362	F	C	465.8203125	9	10.1	51.7578125	46.120823
491	Line 362	M	C	293.5855263	10	7	29.35855263	41.9407895
492	Line 362	M	C	345.0863487	10	7.5	34.50863487	46.0115132
493	Line 362	M	C	296.823602	10	7.5	29.6823602	39.5764803
494	Line 362	M	C	385.0226151	10	7.2	38.50226151	53.4753632
495	Line 362	M	C	332.9050164	9	6.4	36.98944627	52.0164088
496	Line 362	M	C	364.0522204	9	6.9	40.45024671	52.7611914
501	Line 362	F	T	410.1911902	10	11	41.01911902	37.2901082
502	Line 362	F	T	422.8996145	9	9.3	46.98884605	45.4730768
503	Line 362	F	T	436.6798336	10	10.3	43.66798336	42.3961004
504	Line 362	F	T	411.4160985	10	11.8	41.14160985	34.8657711
511	Line 362	M	T	377.2717777	10	7	37.72717777	53.8959682
512	Line 362	M	T	339.2996183	10	7.6	33.92996183	44.6446866
513	Line 362	M	T	314.6483374	8	5.9	39.33104217	53.3302267
514	Line 362	M	T	418.6124352	10	7.3	41.86124352	57.3441692
515	Line 362	M	T	332.7157358	9	6.3	36.96841509	52.8120216
516	Line 362	M	T	376.9655506	10	7.4	37.69655506	50.9412906
521	Line 365	F	C	285.7446088	10	9.7	28.57446088	29.4582071
522	Line 365	F	C	186.1287634	7	7	26.58982334	26.5898233
523	Line 365	F	C	162.7786748	10	8.5	16.27786748	19.1504323
524	Line 365	F	C	165.1304823	9	6.7	18.34783137	24.6463406
531	Line 365	M	C	183.7769559	7	4.2	26.25385084	43.7564181
532	Line 365	M	C	276.3373789	10	7.4	27.63373789	37.342889
533	Line 365	M	C	182.7690384	7	4.9	26.10986263	37.2998038
534	Line 365	M	C	232.492968	10	5.9	23.2492968	39.4055878
535	Line 365	M	C	220.9019169	10	5.4	22.09019169	40.9077624
536	Line 365	M	C	245.0919367	9	5.3	27.23243741	46.2437616
537	Line 365	M	C	193.1841859	7	5.1	27.59774084	37.8792521
542	Line 365	F	T	204.5344375	10	8.7	20.45344375	23.5097055
543	Line 365	F	T	209.0941224	10	9.1	20.90941224	22.9773761
544	Line 365	F	T	172.9423349	8	7	21.61779186	24.7060478
551	Line 365	M	T	175.3850232	7	4.5	25.05500331	38.9744496
552	Line 365	M	T	191.5067663	8	4.5	23.93834579	42.5570592
553	Line 365	M	T	236.289386	9	4.9	26.25437622	48.2223237
554	Line 365	M	T	250.1312866	8	5.4	31.26641083	46.3206086
555	Line 365	M	T	253.3882044	10	5.9	25.33882044	42.9471533
556	Line 365	M	T	245.8972935	10	5.4	24.58972935	45.5365358
557	Line 365	M	T	257.6221975	10	6.6	25.76221975	39.0336663
558	Line 365	M	T	277.652242	10	6.6	27.7652242	42.0685215
561	Line 370	F	C	514.9018552	10	10.8	51.49018552	47.6760977
562	Line 370	F	C	522.5170134	10	11.2	52.25170134	46.6533048
563	Line 370	F	C	529.9369112	10	11.8	52.99369112	44.9099077
564	Line 370	F	C	461.0099658	10	11	46.10099658	41.9099969
565	Line 370	F	C	515.2923761	10	11.8	51.52923761	43.6688454
566	Line 370	F	C	557.0781163	10	11.3	55.70781163	49.2989483
567	Line 370	F	C	562.1548885	10	11.1	56.21548885	50.6445845
568	Line 370	F	C	550.8297813	10	10.4	55.08297813	52.964402
569	Line 370	F	C	562.7406699	10	11.2	56.27406699	50.2447027
571	Line 370	M	C	457.1047565	10	7.3	45.71047565	62.6170899
572	Line 370	M	C	462.5720496	10	8	46.25720496	57.8215062
573	Line 370	M	C	436.6024073	10	7.4	43.66024073	59.0003253
574	Line 370	M	C	438.7502724	10	8	43.87502724	54.8437841
575	Line 370	M	C	412.7806301	10	7.4	41.27806301	55.7811662
576	Line 370	M	C	481.902836	10	8	48.1902836	60.2378545
577	Line 370	M	C	444.9986074	10	7.9	44.49986074	56.3289376
578	Line 370	M	C	415.5142767	10	7.3	41.55142767	56.9197639
579	Line 370	M	C	449.0990773	10	8.2	44.90990773	54.7681802
581	Line 370	F	T	506.207403	9	9.1	56.245267	55.6271871
582	Line 370	F	T	504.7272644	10	11.1	50.47272644	45.4709247
583	Line 370	F	T	461.9882622	10	10.6	46.19882622	43.5837983
584	Line 370	F	T	501.2119352	10	10.4	50.12119352	48.1934553
585	Line 370	F	T	533.0349152	9	9	59.22610169	59.2261017
586	Line 370	F	T	511.2028708	10	10.8	51.12028708	47.3335991
587	Line 370	F	T	531.5547766	8	10.9	66.44434708	48.7664933
588	Line 370	F	T	560.4174794	10	10.3	56.04174794	54.409464
589	Line 370	F	T	544.320972	10	10.2	54.4320972	53.3648012
591	Line 370	M	T	430.1652822	10	7.2	43.01652822	59.7451781
592	Line 370	M	T	324.5203892	8	5.6	40.56504865	57.9500695
593	Line 370	M	T	435.3457672	10	7.5	43.53457672	58.0461023
594	Line 370	M	T	411.2935149	10	7.2	41.12935149	57.1240993
595	Line 370	M	T	446.0767722	10	6.9	44.60767722	64.6488076
596	Line 370	M	T	416.2889827	9	5.5	46.25433141	75.688906
597	Line 370	M	T	439.9712004	10	7.3	43.99712004	60.2700275
598	Line 370	M	T	381.1356909	9	7.2	42.3484101	52.9355126
601	Line 374	F	C	486.937469	10	13.1	48.6937469	37.1707992
602	Line 374	F	C	475.791309	10	11.7	47.5791309	40.6659238
603	Line 374	F	C	493.2591718	10	12.4	49.32591718	39.7789655
604	Line 374	F	C	474.6267848	10	12	47.46267848	39.5522321
605	Line 374	F	C	520.7086704	10	11.3	52.07086704	46.0804133
611	Line 374	M	C	397.6018282	9	7.3	44.17798091	54.4660039
612	Line 374	M	C	466.4751155	10	8.5	46.64751155	54.8794254
621	Line 374	F	T	464.145796	10	11.3	46.4145796	41.0748492
622	Line 374	F	T	506.5350404	10	11.8	50.65350404	42.9266983
623	Line 374	F	T	485.8333163	10	12.8	48.58333163	37.9557278
624	Line 374	F	T	461.0241075	9	9.5	51.22490083	48.5288534
625	Line 374	F	T	464.3100953	8	10	58.03876192	46.4310095
631	Line 374	M	T	427.3427311	9	6.8	47.48252568	62.8445193
632	Line 374	M	T	385.4463849	10	7.7	38.54463849	50.0579721
641	Line 379	F	C	488.0237615	10	10.1	48.80237615	48.3191843
642	Line 379	F	C	415.372975	10	9.2	41.5372975	45.1492364
643	Line 379	F	C	417.2682129	10	9.6	41.72682129	43.4654388
644	Line 379	F	C	456.752336	10	11.2	45.6752336	40.7814586
645	Line 379	F	C	500.6586809	10	10.3	50.06586809	48.6076389
646	Line 379	F	C	480.4428099	10	9.4	48.04428099	51.1109372
648	Line 379	F	C	534.7729632	10	10.7	53.47729632	49.9787816
651	Line 379	M	C	255.5412447	10	6.4	25.55412447	39.9283195
652	Line 379	M	C	220.9531529	8	4.7	27.61914411	47.0113091
653	Line 379	M	C	211.4769633	9	5.1	23.49744037	41.4660712
654	Line 379	M	C	221.1110894	10	5.9	22.11110894	37.4764558
655	Line 379	M	C	236.4309291	10	6.8	23.64309291	34.7692543
656	Line 379	M	C	258.857911	8	4.8	32.35723888	53.9287315
657	Line 379	M	C	233.9039453	9	5.2	25.98932725	44.9815279
658	Line 379	M	C	246.8547376	10	7.1	24.68547376	34.7682729
659	Line 379	M	C	245.5912457	10	6.3	24.55912457	38.9827374
660	Line 379	M	C	249.8555309	10	6.7	24.98555309	37.2918703
661	Line 379	F	T	395.6386447	10	10.1	39.56386447	39.172143
662	Line 379	F	T	439.0819481	10	9.8	43.90819481	44.8042804
663	Line 379	F	T	389.8675786	10	9.4	38.98675786	41.4752743
664	Line 379	F	T	479.3191037	10	11.2	47.93191037	42.7963485
665	Line 379	F	T	461.8455979	10	9.4	46.18455979	49.1325104
666	Line 379	F	T	464.4105161	9	9.7	51.60116846	47.8773728
667	Line 379	F	T	451.7462322	9	10	50.1940258	45.1746232
668	Line 379	F	T	429.1428898	10	9.8	42.91428898	43.7900908
669	Line 379	F	T	488.7772398	10	10.5	48.87772398	46.5502133
670	Line 379	F	T	389.3866565	10	9.4	38.93866565	41.4241124
671	Line 379	M	T	292.2403766	10	6.3	29.22403766	46.3873614
672	Line 379	M	T	268.6751899	10	6.9	26.86751899	38.9384333
673	Line 379	M	T	245.430618	9	5.9	27.27006866	41.5984098
674	Line 379	M	T	278.2936335	10	6.1	27.82936335	45.6219071
675	Line 379	M	T	262.583509	10	6.8	26.2583509	38.6152219
676	Line 379	M	T	265.1484273	10	6.7	26.51484273	39.5743921
678	Line 379	M	T	278.133326	9	6	30.90370289	46.3555543
679	Line 379	M	T	258.094902	10	6.5	25.8094902	39.706908
680	Line 379	M	T	285.8280809	10	6.9	28.58280809	41.4243596
681	Line 399	F	C	463.5811888	10	11.4	46.35811888	40.6650166
682	Line 399	F	C	467.5712086	10	11.4	46.75712086	41.0150183
683	Line 399	F	C	439.4932915	10	10.7	43.94932915	41.0741394
684	Line 399	F	C	428.2621247	8	8.7	53.53276559	49.2255316
685	Line 399	F	C	460.1822831	10	11.3	46.01822831	40.7240958
686	Line 399	F	C	441.1188552	10	11.1	44.11188552	39.7404374
687	Line 399	F	C	505.8458429	10	11.2	50.58458429	45.1648074
688	Line 399	F	C	458.1133839	9	9.5	50.9014871	48.2224615
689	Line 399	F	C	444.2222039	10	11.4	44.42222039	38.96686
690	Line 399	F	C	456.4878203	10	10.5	45.64878203	43.4750305
691	Line 399	M	C	364.8651435	10	8.1	36.48651435	45.0450794
692	Line 399	M	C	364.2740295	9	6.7	40.47489216	54.3692581
693	Line 399	M	C	409.3464753	10	8.4	40.93464753	48.7317233
694	Line 399	M	C	389.5441549	10	8.1	38.95441549	48.091871
695	Line 399	M	C	398.4108655	10	8.4	39.84108655	47.4298649
696	Line 399	M	C	386.1452491	10	7.1	38.61452491	54.3866548
697	Line 399	M	C	385.7019136	10	8	38.57019136	48.2127392
698	Line 399	M	C	410.2331464	10	7.9	41.02331464	51.9282464
699	Line 399	M	C	354.3728692	9	7	39.37476325	50.6246956
700	Line 399	M	C	412.8931596	10	7.8	41.28931596	52.9350205
701	Line 399	F	T	456.1200843	10	10.1	45.61200843	45.1604044
702	Line 399	F	T	469.4066011	10	10.7	46.94066011	43.8697758
703	Line 399	F	T	437.0962079	10	10.9	43.70962079	40.1005695
704	Line 399	F	T	452.4964887	10	10.6	45.24964887	42.688348
705	Line 399	F	T	455.3651685	10	12.2	45.53651685	37.3250138
706	Line 399	F	T	439.8139045	9	9.5	48.86821161	46.2962005
707	Line 399	F	T	467.8967697	10	11.5	46.78967697	40.6866756
708	Line 399	F	T	452.4964888	10	11.7	45.24964888	38.6749136
709	Line 399	F	T	441.323736	8	9.4	55.165467	46.9493336
710	Line 399	F	T	418.5252809	9	10.2	46.50280899	41.0318903
711	Line 399	M	T	422.9037922	10	8	42.29037922	52.862974
712	Line 399	M	T	399.8033708	10	7.9	39.98033708	50.6080216
713	Line 399	M	T	409.1643258	10	7.8	40.91643258	52.4569649
714	Line 399	M	T	434.5294944	10	8.2	43.45294944	52.9914018
715	Line 399	M	T	401.1622191	10	7.8	40.11622191	51.4310537
716	Line 399	M	T	402.068118	10	7.8	40.2068118	51.5471946
717	Line 399	M	T	410.9761236	10	7.6	41.09761236	54.0758057
718	Line 399	M	T	409.6172753	9	7.3	45.51303059	56.1119555
719	Line 399	M	T	414.7507022	10	7.8	41.47507022	53.173167
720	Line 399	M	T	399.1994382	10	7.9	39.91994382	50.5315745
721	Line 437	F	C	421.1317546	10	11.3	42.11317546	37.2682969
722	Line 437	F	C	354.1403331	10	11.5	35.41403331	30.7948116
723	Line 437	F	C	360.584698	10	11.3	36.0584698	31.9101503
724	Line 437	F	C	415.1369965	9	10.3	46.12633294	40.3045628
725	Line 437	F	C	334.6573694	8	9.2	41.83217117	36.375801
726	Line 437	F	C	406.8942041	10	10.8	40.68942041	37.6753893
731	Line 437	M	C	313.0762403	10	7	31.30762403	44.7251772
732	Line 437	M	C	310.6783371	10	7.3	31.06783371	42.5586763
733	Line 437	M	C	280.4048088	10	7.5	28.04048088	37.3873078
734	Line 437	M	C	270.8131959	9	7	30.0903551	38.6875994
735	Line 437	M	C	273.0612302	10	7.7	27.30612302	35.4624974
736	Line 437	M	C	285.8000911	10	7	28.58000911	40.8285844
737	Line 437	M	C	293.4434076	10	7.6	29.34434076	38.6109747
738	Line 437	M	C	294.0428834	10	7.2	29.40428834	40.8392894
741	Line 437	F	T	447.4471863	10	11.7	44.74471863	38.2433493
742	Line 437	F	T	416.9957171	10	11.6	41.69957171	35.9479066
743	Line 437	F	T	436.5196256	10	11.6	43.65196256	37.6310022
744	Line 437	F	T	389.8953665	7	8.3	55.69933807	46.9753454
745	Line 437	F	T	420.3468357	10	11.1	42.03468357	37.8690843
746	Line 437	F	T	472.3620247	10	11.8	47.23620247	40.0306801
747	Line 437	F	T	442.7847604	10	11.6	44.27847604	38.1711
748	Line 437	F	T	455.31503	10	11.5	45.531503	39.5926113
751	Line 437	M	T	278.4342471	10	7.5	27.84342471	37.1245663
752	Line 437	M	T	271.7320099	10	7.2	27.17320099	37.7405569
753	Line 437	M	T	288.0505006	10	7.5	28.80505006	38.4067334
754	Line 437	M	T	337.5887759	10	8	33.75887759	42.198597
755	Line 437	M	T	308.7400155	10	6.7	30.87400155	46.0805993
756	Line 437	M	T	294.607037	9	7.6	32.73411522	38.7640838
757	Line 437	M	T	213.4516861	7	5.7	30.49309801	37.4476642
759	Line 437	M	T	302.3291799	10	7.2	30.23291799	41.9901639
760	Line 437	M	T	267.3609856	10	7.1	26.73609856	37.6564768
761	Line 443	F	C	389.8124399	7	9	55.68749141	43.3124933
762	Line 443	F	C	440.6500481	10	12.8	44.06500481	34.425785
771	Line 443	M	C	341.9044566	10	7.6	34.19044566	44.9874285
772	Line 443	M	C	348.1083681	9	7	38.67870756	49.7297669
773	Line 443	M	C	369.3050657	10	8.1	36.93050657	45.593218
774	Line 443	M	C	367.4094261	10	8	36.74094261	45.9261783
781	Line 443	F	T	471.8930903	10	13.8	47.18930903	34.1951515
782	Line 443	F	T	494.9316418	10	12.7	49.49316418	38.9709954
791	Line 443	M	T	364.8432689	8	5.7	45.60540861	64.007591
792	Line 443	M	T	404.7635177	10	7.6	40.47635177	53.2583576
794	Line 443	M	T	422.2410395	10	8.2	42.22410395	51.4928097
795	Line 443	M	T	341.0102845	9	6.8	37.89003161	50.1485713
796	Line 443	M	T	337.4353369	10	7.3	33.74353369	46.2240187
801	Line 486	F	C	499.2926006	10	12.2	49.92926006	40.925623
802	Line 486	F	C	477.9455606	10	12.2	47.79455606	39.1758656
803	Line 486	F	C	416.022849	10	11.5	41.6022849	36.1758999
804	Line 486	F	C	448.7767043	9	10	49.86407826	44.8776704
805	Line 486	F	C	475.175334	10	10.9	47.5175334	43.5940673
806	Line 486	F	C	378.8692221	8	9.5	47.35865276	39.8809707
807	Line 486	F	C	441.2807971	10	11.3	44.12807971	39.051398
811	Line 486	M	C	292.0144714	10	7.2	29.20144714	40.5575655
812	Line 486	M	C	261.3790246	10	6.8	26.13790246	38.4380919
821	Line 486	F	T	456.7094675	10	12.2	45.67094675	37.4352023
822	Line 486	F	T	494.8353368	9	10.1	54.98170409	48.9935977
823	Line 486	F	T	497.7188059	9	10.7	55.30208954	46.5157763
824	Line 486	F	T	524.9515697	10	11.8	52.49515697	44.4874212
825	Line 486	F	T	484.2626167	10	12.1	48.42626167	40.0217039
826	Line 486	F	T	472.4083549	8	9.8	59.05104436	48.2049342
827	Line 486	F	T	510.3740314	10	10.6	51.03740314	48.1484935
828	Line 486	F	T	524.3107987	10	10.8	52.43107987	48.5472962
831	Line 486	M	T	242.3715974	9	6	26.93017749	40.3952662
832	Line 486	M	T	261.4345321	7	5.3	37.3477903	49.3272702
833	Line 486	M	T	299.4002086	10	7.5	29.94002086	39.9200278
835	Line 486	M	T	259.5122194	10	8.4	25.95122194	30.8943118
841	Line 505	F	C	327.9161774	8	7.5	40.98952217	43.722157
842	Line 505	F	C	373.7523067	8	8.1	46.71903833	46.1422601
843	Line 505	F	C	296.2065929	7	6.7	42.31522755	44.2099392
844	Line 505	F	C	376.3071073	10	9.4	37.63071073	40.032671
845	Line 505	F	C	343.545546	10	9.5	34.3545546	36.1626891
846	Line 505	F	C	343.9963932	10	8.9	34.39963932	38.6512801
847	Line 505	F	C	389.3816753	10	8	38.93816753	48.6727094
848	Line 505	F	C	366.6890343	7	6.7	52.38414775	54.7297066
849	Line 505	F	C	353.4641839	10	10	35.34641839	35.3464184
851	Line 505	M	C	303.7207124	10	7.5	30.37207124	40.496095
852	Line 505	M	C	295.6054633	10	6.2	29.56054633	47.6783005
853	Line 505	M	C	250.3704636	10	7	25.03704636	35.7672091
854	Line 505	M	C	264.1964435	10	6.2	26.41964435	42.6123296
855	Line 505	M	C	285.8371079	10	7.3	28.58371079	39.1557682
856	Line 505	M	C	291.0969916	10	7.3	29.10969916	39.8763002
857	Line 505	M	C	275.6179053	10	6.8	27.56179053	40.5320449
858	Line 505	M	C	281.3286361	10	7.1	28.13286361	39.6237516
859	Line 505	M	C	261.0405133	9	7.5	29.00450148	34.8054018
861	Line 505	F	T	247.4553261	10	9.4	24.74553261	26.3250347
862	Line 505	F	T	273.9119095	8	7.6	34.23898869	36.0410407
863	Line 505	F	T	286.8526296	8	7.6	35.8565787	37.7437671
864	Line 505	F	T	379.3068857	10	9.2	37.93068857	41.2290093
865	Line 505	F	T	371.8300251	10	10.2	37.18300251	36.453924
866	Line 505	F	T	439.5531272	10	9.1	43.95531272	48.3025414
867	Line 505	F	T	347.5302285	10	11	34.75302285	31.5936571
868	Line 505	F	T	358.0265903	7	6.8	51.14665576	52.6509692
869	Line 505	F	T	357.4514472	8	7.5	44.6814309	47.660193
871	Line 505	M	T	290.8786314	10	6.4	29.08786314	45.4497862
872	Line 505	M	T	285.8461291	10	7.1	28.58461291	40.2600182
873	Line 505	M	T	288.8656305	10	7.7	28.88656305	37.515017
874	Line 505	M	T	296.1987053	10	5.5	29.61987053	53.85431
875	Line 505	M	T	289.0094163	10	7.4	28.90094163	39.0553265
876	Line 505	M	T	290.3034883	10	6.9	29.03034883	42.0729693
877	Line 505	M	T	299.7933497	10	7.1	29.97933497	42.2244155
878	Line 505	M	T	286.4212723	9	5.9	31.82458581	48.5459784
879	Line 505	M	T	279.3757691	10	7.3	27.93757691	38.2706533
880	Line 505	M	T	276.0686962	9	7.3	30.67429957	37.8176296
881	Line 517	F	C	417.9528191	9	8.8	46.43920212	47.4946385
882	Line 517	F	C	424.4979415	9	9.3	47.16643794	45.6449399
883	Line 517	F	C	365.903512	10	9.1	36.5903512	40.2091771
884	Line 517	F	C	426.679649	10	9.3	42.6679649	45.8795322
885	Line 517	F	C	364.3451495	9	8.5	40.48279439	42.8641352
886	Line 517	F	C	428.8613565	10	10.8	42.88613565	39.7093849
887	Line 517	F	C	416.3944566	10	9.7	41.63944566	42.9272636
888	Line 517	F	C	438.5232039	10	9.9	43.85232039	44.2952731
889	Line 517	F	C	373.6953244	8	7.9	46.71191555	47.3032056
890	Line 517	F	C	440.7049114	10	9.7	44.07049114	45.433496
891	Line 517	M	C	290.3229314	10	6.7	29.03229314	43.3317808
892	Line 517	M	C	298.4264163	10	7.5	29.84264163	39.7901888
893	Line 517	M	C	297.3355625	10	5.5	29.73355625	54.0610114
894	Line 517	M	C	306.374065	10	7.4	30.6374065	41.4019007
895	Line 517	M	C	363.8776408	10	7.3	36.38776408	49.8462522
896	Line 517	M	C	249.3379979	7	4.8	35.61971399	51.9454162
897	Line 517	M	C	297.4913988	9	6.7	33.05459987	44.4017013
898	Line 517	M	C	273.804289	8	5.8	34.22553613	47.207636
899	Line 517	M	C	332.5545548	7	5.3	47.50779354	62.7461424
900	Line 517	M	C	329.1261573	10	6.8	32.91261573	48.4009055
901	Line 517	F	T	367.3694001	10	10.7	36.73694001	34.3335888
902	Line 517	F	T	418.9688936	10	11.5	41.89688936	36.4320777
903	Line 517	F	T	432.4227492	10	9.3	43.24227492	46.4970698
904	Line 517	F	T	373.7006263	8	8.4	46.71257828	44.4881698
905	Line 517	F	T	420.7099807	10	10.1	42.07099807	41.6544535
906	Line 517	F	T	440.336782	10	10.3	44.0336782	42.7511439
907	Line 517	F	T	390.6366563	10	10.6	39.06366563	36.8525147
908	Line 517	F	T	380.0318525	10	8.7	38.00318525	43.6818221
909	Line 517	F	T	414.2204739	10	9.9	41.42204739	41.8404519
910	Line 517	F	T	436.8546075	10	10.3	43.68546075	42.4130687
911	Line 517	M	T	412.9542287	9	6.8	45.88380319	60.728563
912	Line 517	M	T	301.9994896	10	7.3	30.19994896	41.3697931
913	Line 517	M	T	317.1944325	10	7.1	31.71944325	44.6752722
914	Line 517	M	T	292.9774923	10	7	29.29774923	41.8539275
915	Line 517	M	T	300.7332443	9	6.5	33.41480493	46.266653
916	Line 517	M	T	280.6316012	10	7.4	28.06316012	37.9231893
917	Line 517	M	T	324.7919039	10	7.7	32.47919039	42.1807667
918	Line 517	M	T	278.2573914	10	7.6	27.82573914	36.6128147
919	Line 517	M	T	299.7835604	10	7.7	29.97835604	38.9329299
920	Line 517	M	T	290.2867211	10	7.5	29.02867211	38.7048961
921	Line 535	F	C	366.2221031	10	10.4	36.62221031	35.2136638
922	Line 535	F	C	371.3926451	9	8.3	41.26584946	44.7461018
932	Line 535	M	C	264.2885609	10	5.5	26.42885609	48.0524656
934	Line 535	M	C	228.8334158	10	5.9	22.88334158	38.7853247
941	Line 535	F	T	455.6527683	10	9.2	45.56527683	49.5274748
942	Line 535	F	T	407.0129333	10	9.2	40.70129333	44.2405362
943	Line 535	F	T	415.6347101	10	10	41.56347101	41.563471
944	Line 535	F	T	415.472035	9	7.9	46.16355945	52.5913968
951	Line 535	M	T	229.859822	10	5.9	22.9859822	38.9592919
952	Line 535	M	T	313.4747891	10	6	31.34747891	52.2457982
953	Line 535	M	T	305.8290626	10	6.5	30.58290626	47.050625
954	Line 535	M	T	210.6641681	8	4.8	26.33302101	43.8883683
955	Line 535	M	T	236.8548485	8	4.7	29.60685606	50.3946486
956	Line 535	M	T	292.6523849	9	3.1	32.51693165	94.4039951
961	Line 551	F	C	490.573322	10	10.1	49.0573322	48.571616
962	Line 551	F	C	531.7485409	10	11.1	53.17485409	47.905274
963	Line 551	F	C	519.1999027	10	11.3	51.91999027	45.946894
964	Line 551	F	C	485.6715102	10	10.6	48.56715102	45.818067
967	Line 551	F	C	542.5325268	10	10.4	54.25325268	52.1665891
968	Line 551	F	C	537.2385701	10	11	53.72385701	48.83987
969	Line 551	F	C	511.3570039	8	8.8	63.91962549	58.1087504
970	Line 551	F	C	502.1415977	10	10.9	50.21415977	46.0680365
971	Line 551	M	C	379.0080861	10	7.2	37.90080861	52.640012
972	Line 551	M	C	375.4787816	10	7.4	37.54787816	50.7403759
973	Line 551	M	C	370.9691148	7	4.2	52.99558783	88.3259797
974	Line 551	M	C	420.183305	8	6.3	52.52291312	66.6957627
975	Line 551	M	C	385.4784776	10	7.3	38.54784776	52.8052709
976	Line 551	M	C	384.1059703	10	8.1	38.41059703	47.4204902
977	Line 551	M	C	399.791768	10	7.1	39.9791768	56.3086997
978	Line 551	M	C	369.7926799	10	7.5	36.97926799	49.3056907
979	Line 551	M	C	355.2833171	9	6.6	39.47592412	53.8308056
980	Line 551	M	C	330.7742583	9	6.8	36.75269536	48.6432733
981	Line 551	F	T	542.208086	10	10.2	54.2208086	53.1576555
982	Line 551	F	T	427.8132692	9	8.4	47.53480769	50.9301511
983	Line 551	F	T	472.559541	10	10.8	47.2559541	43.7555131
984	Line 551	F	T	479.7578544	10	10.5	47.97578544	45.6912242
985	Line 551	F	T	526.6441653	10	10.6	52.66441653	49.6834118
986	Line 551	F	T	500.5745982	10	10.2	50.05745982	49.075941
987	Line 551	F	T	515.7494209	9	8.6	57.30549121	59.9708629
988	Line 551	F	T	454.8555813	10	10.5	45.48555813	43.3195792
989	Line 551	F	T	497.8509121	10	11	49.78509121	45.2591738
991	Line 551	M	T	374.7013899	10	6.9	37.47013899	54.3045493
993	Line 551	M	T	272.1740625	9	5.7	30.2415625	47.7498355
994	Line 551	M	T	375.4795859	10	7.2	37.54795859	52.1499425
995	Line 551	M	T	343.7680976	9	6.2	38.19645529	55.4464674
996	Line 551	M	T	377.425076	10	7.7	37.7425076	49.0162436
997	Line 551	M	T	392.9889967	9	6.2	43.66544407	63.385322
998	Line 551	M	T	401.160055	10	7.6	40.1160055	52.7842178
999	Line 551	M	T	352.328254	10	7	35.2328254	50.3326077
1000	Line 551	M	T	344.9353916	10	6.9	34.49353916	49.9906365
1001	Line 639	F	C	379.3433269	8	7.3	47.41791587	51.9648393
1002	Line 639	F	C	416.6959387	10	8.1	41.66959387	51.443943
1011	Line 639	M	C	290.7074164	8	5.5	36.33842705	52.8558939
1012	Line 639	M	C	345.2054892	10	6.6	34.52054892	52.303862
1013	Line 639	M	C	355.3090645	10	6.8	35.53090645	52.251333
1021	Line 639	F	T	434.2838579	7	5.3	62.04055113	81.9403506
1022	Line 639	F	T	383.2190297	7	5.6	54.74557568	68.4319696
1023	Line 639	F	T	420.314756	10	8.4	42.0314756	50.037471
1024	Line 639	F	T	372.6645972	10	8.2	37.26645972	45.4469021
1031	Line 639	M	T	366.3008952	10	7.1	36.63008952	51.5916754
1032	Line 639	M	T	337.2762056	10	7.1	33.72762056	47.5036909
1033	Line 639	M	T	267.7411204	7	4.9	38.24873149	54.641045
1041	Line 714	F	C	464.7592231	10	9.5	46.47592231	48.9220235
1042	Line 714	F	C	357.3028049	7	6.6	51.04325785	54.1367886
1043	Line 714	F	C	431.8685704	9	8.6	47.98539671	50.2172756
1044	Line 714	F	C	553.6252724	10	9.6	55.36252724	57.6692992
1051	Line 714	M	C	225.5359043	7	5	32.2194149	45.1071809
1061	Line 714	F	T	574.4143132	10	10	57.44143132	57.4414313
1062	Line 714	F	T	541.1755085	10	10.3	54.11755085	52.5413115
1063	Line 714	F	T	543.1658561	10	10.5	54.31658561	51.7300815
1064	Line 714	F	T	561.6760887	10	10.2	56.16760887	55.0662832
1071	Line 714	M	T	252.7741434	10	6.6	25.27741434	38.2991126
1081	Line 716	F	C	398.8947727	10	11.7	39.88947727	34.0935703
1082	Line 716	F	C	394.0378449	10	11.9	39.40378449	33.1124239
1083	Line 716	F	C	426.6262631	10	11.7	42.66262631	36.4637832
1084	Line 716	F	C	410.332054	10	12	41.0332054	34.1943378
1085	Line 716	F	C	404.6917509	10	12	40.46917509	33.7243126
1091	Line 716	M	C	204.304314	9	7	22.70047934	29.1863306
1092	Line 716	M	C	209.631267	10	7.4	20.9631267	28.3285496
1093	Line 716	M	C	205.7143898	10	7.1	20.57143898	28.9738577
1094	Line 716	M	C	226.5521764	9	6.9	25.17246405	32.8336488
1101	Line 716	F	T	415.327381	10	11.8	41.5327381	35.1972357
1102	Line 716	F	T	404.6130953	10	12.4	40.46130953	32.6300883
1103	Line 716	F	T	389.8809524	10	12.1	38.98809524	32.2215663
1104	Line 716	F	T	392.7083333	10	10.9	39.27083333	36.0282875
1105	Line 716	F	T	401.6369048	10	13	40.16369048	30.8951465
1106	Line 716	F	T	392.5595238	10	11.6	39.25595238	33.8413383
1111	Line 716	M	T	194.9404762	10	7.8	19.49404762	24.9923687
1112	Line 716	M	T	233.6309524	10	7.9	23.36309524	29.5735383
1113	Line 716	M	T	229.7619047	10	6.4	22.97619047	35.9002976
1114	Line 716	M	T	265.1785715	10	8.1	26.51785715	32.7380952
1115	Line 716	M	T	284.2261905	10	7.5	28.42261905	37.8968254
1121	Line 721	F	C	324.3438308	10	11.1	32.43438308	29.2201649
1122	Line 721	F	C	426.7281638	10	11.2	42.67281638	38.1007289
1123	Line 721	F	C	397.6710946	10	11	39.76710946	36.1519177
1124	Line 721	F	C	408.7766761	9	10.1	45.41963067	40.4729382
1125	Line 721	F	C	386.7176444	10	10.4	38.67176444	37.1843889
1131	Line 721	M	C	307.4572617	10	8.7	30.74572617	35.3399151
1132	Line 721	M	C	234.2821292	10	7.3	23.42821292	32.0934424
1133	Line 721	M	C	254.667717	10	8.4	25.4667717	30.3175854
1134	Line 721	M	C	263.1870672	10	7.4	26.31870672	35.5658199
1135	Line 721	M	C	197.1621035	7	5.3	28.16601479	37.2003969
1141	Line 721	F	T	464.0227836	10	11.1	46.40227836	41.8038544
1142	Line 721	F	T	444.4455208	10	9.8	44.44455208	45.3515838
1143	Line 721	F	T	432.5742018	10	10.8	43.25742018	40.0531668
1144	Line 721	F	T	546.2889414	10	12.1	54.62889414	45.1478464
1145	Line 721	F	T	524.628991	10	10.9	52.4628991	48.1311001
1151	Line 721	M	T	335.5209625	10	8	33.55209625	41.9401203
1152	Line 721	M	T	296.991243	10	7.7	29.6991243	38.5702913
1153	Line 721	M	T	303.4475744	8	6.2	37.9309468	48.9431572
1154	Line 721	M	T	329.8977061	10	7.2	32.98977061	45.8191259
1155	Line 721	M	T	302.1979619	10	8.4	30.21979619	35.9759478
1161	Line 727	F	C	511.7504848	10	10.6	51.17504848	48.2783476
1162	Line 727	F	C	532.4571518	10	10.6	53.24571518	50.2318068
1163	Line 727	F	C	554.854159	10	10.8	55.4854159	51.3753851
1164	Line 727	F	C	484.7050422	10	12.1	48.47050422	40.058268
1165	Line 727	F	C	482.8034095	10	10.4	48.28034095	46.4234048
1166	Line 727	F	C	526.9635463	10	10.4	52.69635463	50.6695718
1171	Line 727	M	C	337.8567404	10	8.1	33.78567404	41.7107087
1172	Line 727	M	C	309.7548352	7	5.1	44.25069074	60.7362422
1173	Line 727	M	C	314.8258557	10	8	31.48258557	39.353232
1174	Line 727	M	C	316.0936108	10	7.9	31.60936108	40.0118495
1181	Line 727	F	T	475.6767459	10	12.1	47.56767459	39.3121278
1182	Line 727	F	T	547.1146747	10	12	54.71146747	45.5928896
1183	Line 727	F	T	538.2809523	10	12.2	53.82809523	44.1213895
1184	Line 727	F	T	501.9858756	10	12	50.19858756	41.8321563
1185	Line 727	F	T	541.3535513	10	11.3	54.13535513	47.9073939
1186	Line 727	F	T	554.9882098	10	11.8	55.49882098	47.0328991
1191	Line 727	M	T	368.7118903	10	8.3	36.87118903	44.4231193
1192	Line 727	M	T	327.42384	10	8	32.742384	40.92798
1193	Line 727	M	T	327.0397651	10	8.2	32.70397651	39.8828982
1194	Line 727	M	T	366.4074409	10	7.5	36.64074409	48.8543255
1195	Line 727	M	T	315.709556	8	6.9	39.4636945	45.7550081
1201	Line 730	F	C	421.5220581	10	10.8	42.15220581	39.0298202
1202	Line 730	F	C	408.1268337	10	11.4	40.81268337	35.8005995
1203	Line 730	F	C	430.7847131	10	11.4	43.07847131	37.7881327
1204	Line 730	F	C	418.9570151	10	11.9	41.89570151	35.2064719
1211	Line 730	M	C	365.8036251	10	8.6	36.58036251	42.5353052
1212	Line 730	M	C	380.7663756	10	7.7	38.07663756	49.4501787
1213	Line 730	M	C	391.0265474	9	7.5	43.44739416	52.136873
1214	Line 730	M	C	365.0911131	8	6.9	45.63638914	52.9117555
1221	Line 730	F	T	426.1060827	10	12.5	42.61060827	34.0884866
1222	Line 730	F	T	411.7831891	10	12.2	41.17831891	33.7527204
1223	Line 730	F	T	370.3900268	10	12.2	37.03900268	30.3598383
1224	Line 730	F	T	432.6946137	10	13.2	43.26946137	32.779895
1225	Line 730	F	T	426.1060827	9	11.3	47.3451203	37.7085029
1226	Line 730	F	T	408.7753815	10	11.7	40.87753815	34.9380668
1231	Line 730	M	T	342.4603844	10	8.5	34.24603844	40.289457
1232	Line 730	M	T	356.9265069	10	8.4	35.69265069	42.4912508
1233	Line 730	M	T	356.7832779	10	9.1	35.67832779	39.2069536
1234	Line 730	M	T	353.3457835	10	8.6	35.33457835	41.086719
1235	Line 730	M	T	353.0593256	9	7.5	39.22881396	47.0745768
1236	Line 730	M	T	325.1296833	10	8.3	32.51296833	39.172251
1241	Line 774	F	C	501.3229434	10	10.7	50.13229434	46.8526115
1242	Line 774	F	C	425.438311	10	8.4	42.5438311	50.647418
1243	Line 774	F	C	501.8073133	10	12.5	50.18073133	40.1445851
1244	Line 774	F	C	459.0212973	10	9.6	45.90212973	47.8147185
1245	Line 774	F	C	461.2816906	10	9.1	46.12816906	50.6902957
1246	Line 774	F	C	475.974247	10	10.4	47.5974247	45.7667545
1247	Line 774	F	C	498.7396368	10	9.6	49.87396368	51.9520455
1248	Line 774	F	C	464.1879105	10	8.2	46.41879105	56.6082818
1249	Line 774	F	C	437.0631909	10	8.5	43.70631909	51.4191989
1250	Line 774	F	C	413.8134312	10	8.5	41.38134312	48.6839331
1251	Line 774	M	C	227.653897	10	5.8	22.7653897	39.2506719
1252	Line 774	M	C	239.4402335	10	6.6	23.94402335	36.2788233
1253	Line 774	M	C	263.6587332	10	5.7	26.36587332	46.2559181
1254	Line 774	M	C	289.1688862	10	6.4	28.91688862	45.1826385
1255	Line 774	M	C	278.3512897	9	5.5	30.92792107	50.6093254
1256	Line 774	M	C	297.0802628	9	5.9	33.00891809	50.3525869
1257	Line 774	M	C	269.1482598	10	5.6	26.91482598	48.0621892
1258	Line 774	M	C	290.4605395	10	6.6	29.04605395	44.0091726
1259	Line 774	M	C	251.8723967	9	6.1	27.98582185	41.2905568
1260	Line 774	M	C	204.7270506	9	5.1	22.74745007	40.1425589
1261	Line 774	F	T	452.303521	10	10.7	45.2303521	42.2713571
1262	Line 774	F	T	471.6810371	10	11.5	47.16810371	41.0157424
1263	Line 774	F	T	422.5913297	10	10.4	42.25913297	40.6337817
1265	Line 774	F	T	399.9842276	10	10.5	39.99842276	38.093736
1266	Line 774	F	T	467.4825753	10	10.9	46.74825753	42.8883097
1267	Line 774	F	T	394.0094935	10	8.6	39.40094935	45.8150574
1268	Line 774	F	T	441.9688457	9	7.2	49.10764953	61.3845619
1269	Line 774	F	T	454.0797933	10	10.6	45.40797933	42.8377163
1271	Line 774	M	T	274.3533317	9	5.9	30.48370353	46.5005647
1272	Line 774	M	T	269.5089527	10	5.8	26.95089527	46.4670608
1273	Line 774	M	T	241.0885958	10	6.3	24.10885958	38.2680311
1274	Line 774	M	T	294.5382443	10	6.1	29.45382443	48.2849581
1275	Line 774	M	T	293.4078892	10	6.6	29.34078892	44.4557408
1276	Line 774	M	T	293.7308478	10	6.9	29.37308478	42.5696881
1277	Line 774	M	T	264.0186565	9	5.8	29.33540628	45.520458
1278	Line 774	M	T	279.3591901	10	6.1	27.93591901	45.7965885
1279	Line 774	M	T	259.8201947	9	5.3	28.86891052	49.0226782
1280	Line 774	M	T	280.1665866	10	7.1	28.01665866	39.4600826
