# Supplementary material for: The impact of exercise on protein levels in Drosophila melanogaster
Source: Biol Open. 2026 Jan 29;15(1):bio062342. doi: 10.1242/bio.062342 (PMC12893037; doi:10.1242/bio.062342)
Supplement: Table S2. [file biolopen-15-062342-TableS2.xlsx]

## Sheet: Raw protein conc.
DGRP Line	Treatment	M.Mean.Protein	F.Mean.Protein		DGRP Line	Treatment	M.Mean.Protein	F.Mean.Protein		DGRP Line	Treatment	M.Mean.Protein	F.Mean.Protein
91	Control	267.653	569.399		91	Treated	278.13	536.639		91	Change in protein	10.477	-32.76
142	Control	421.073	551.75		142	Treated	367.404	550.958		142	Change in protein	-53.6691	-0.791616
208	Control	323.179	444.4		208	Treated	272.57	429.316		208	Change in protein	-50.6087	-15.0845
301	Control	245.635	335.245		301	Treated	285.149	388.895		301	Change in protein	39.5139	53.65
304	Control	250.717	194.324		304	Treated	263.512	199.292		304	Change in protein	12.795	4.96784
310	Control	237.791	290.769		310	Treated	328.577	216.337		310	Change in protein	90.7863	-74.4324
315	Control	154.761	162.222		315	Treated	207.932	189.719		315	Change in protein	53.1709	27.4974
317	Control	304.554	434.855		317	Treated	310.527	384.976		317	Change in protein	5.97276	-49.8794
324	Control	180.659	206.702		324	Treated	186.093	217.172		324	Change in protein	5.43443	10.4694
358	Control	307.18	434.957		358	Treated	289.328	446.53		358	Change in protein	-17.8514	11.5727
359	Control	447.815	530.308		359	Treated	406.567	490.88		359	Change in protein	-41.2481	-39.4279
360	Control	438.287	507.374		360	Treated	420.584	470.354		360	Change in protein	-17.7029	-37.02
362	Control	336.246	410.053		362	Treated	359.919	420.297		362	Change in protein	23.673	10.2432
365	Control	219.222	199.946		365	Treated	235.984	195.524		365	Change in protein	16.762	-4.422
370	Control	444.369	530.718		370	Treated	410.6	517.185		370	Change in protein	-33.7697	-13.5329
374	Control	432.038	490.265		374	Treated	406.395	476.37		374	Change in protein	-25.6439	-13.895
379	Control	238.058	470.47		379	Treated	270.492	438.922		379	Change in protein	32.4343	-31.5486
399	Control	387.579	456.488		399	Treated	410.417	449.054		399	Change in protein	22.8388	-7.43375
437	Control	290.165	382.091		437	Treated	284.699	435.208		437	Change in protein	-5.46564	53.1174
443	Control	356.682	415.231		443	Treated	374.059	483.412		443	Change in protein	17.3769	68.1811
486	Control	276.697	448.195		486	Treated	265.68	495.696		486	Change in protein	-11.0171	47.5016
505	Control	278.757	352.362		505	Treated	288.276	340.213		505	Change in protein	9.51897	-12.149
517	Control	303.865	409.756		517	Treated	309.961	407.525		517	Change in protein	6.09591	-2.23063
535	Control	246.561	368.807		535	Treated	264.889	423.443		535	Change in protein	18.3282	54.6357
551	Control	377.087	515.058		551	Treated	359.44	490.89		551	Change in protein	-17.6465	-24.1675
639	Control	330.407	398.02		639	Treated	323.773	402.621		639	Change in protein	-6.63458	4.60093
714	Control	225.536	451.889		714	Treated	252.774	555.108		714	Change in protein	27.2382	103.219
716	Control	211.551	406.917		716	Treated	241.548	399.454		716	Change in protein	29.9971	-7.46217
721	Control	251.351	388.847		721	Treated	313.611	482.392		721	Change in protein	62.2598	93.5446
727	Control	319.633	515.589		727	Treated	341.058	526.567		727	Change in protein	21.4257	10.9777
730	Control	375.672	419.848		730	Treated	347.951	412.643		730	Change in protein	-27.7211	-7.20509
774	Control	261.156	463.865		774	Treated	274.999	438.013		774	Change in protein	13.8431	-25.8524

## Sheet: Protein conc - # normalized
DGRP Line	Treatment	M.Mean.Protein	F.Mean.Protein		DGRP Line	Treatment	M.Mean.Protein	F.Mean.Protein		DGRP Line	Treatment	M.Mean.Protein	F.Mean.Protein
91	C	27.9957	58.8829		91	T	30.3878	54.7992		91	Chng	2.39214	-4.0837
142	C	42.1073	56.7608		142	T	36.7404	65.076		142	Chng	-5.36691	8.31521
208	C	32.6376	44.9089		208	T	27.5252	42.9316		208	Chng	-5.11235	-1.97733
301	C	25.3017	34.6803		301	T	28.5149	38.8895		301	Chng	3.21316	4.20914
304	C	25.4757	20.7633		304	T	27.6031	19.9292		304	Chng	2.12741	-0.834111
310	C	25.5998	29.4052		310	T	33.1762	21.8889		310	Chng	7.57636	-7.51629
315	C	16.9471	18.052		315	T	21.958	21.6743		315	Chng	5.01093	3.62226
317	C	33.9657	44.9249		317	T	31.7797	40.9528		317	Chng	-2.18601	-3.97208
324	C	18.8919	21.6152		324	T	19.8506	23.2918		324	Chng	0.958694	1.6766
358	C	30.718	46.5941		358	T	30.5539	46.0295		358	Chng	-0.164097	-0.564571
359	C	47.1246	55.9707		359	T	43.2749	52.6085		359	Chng	-3.84967	-3.36216
360	C	44.8445	55.3408		360	T	42.0584	49.206		360	Chng	-2.78606	-6.13486
362	C	34.9153	44.5366		362	T	37.9191	43.2044		362	Chng	3.00382	-1.33224
365	C	25.7382	22.4475		365	T	26.2463	20.9935		365	Chng	0.508107	-1.45395
370	C	44.4369	53.0718		370	T	43.1816	54.4781		370	Chng	-1.25531	1.40627
374	C	45.4127	49.0265		374	T	43.0136	50.983		374	Chng	-2.39916	1.95655
379	C	25.5002	47.047		379	T	27.6956	44.9101		379	Chng	2.19541	-2.13691
399	C	39.5564	47.2285		399	T	41.4969	46.9624		399	Chng	1.94051	-0.266025
437	C	29.3926	40.3723		437	T	29.8501	45.6096		437	Chng	0.457455	5.23729
443	C	36.6352	49.8762		443	T	39.9879	48.3412		443	Chng	3.35274	-1.53501
486	C	27.6697	46.8849		486	T	30.0423	52.4245		486	Chng	2.37263	5.53954
505	C	28.198	40.3419		505	T	29.4526	38.2768		505	Chng	1.25461	-2.06513
517	C	33.8954	43.2507		517	T	31.7891	41.6868		517	Chng	-2.10631	-1.56393
535	C	24.6561	38.944		535	T	28.8955	43.4984		535	Chng	4.23943	4.55437
551	C	41.1113	53.1038		551	T	37.1896	50.2539		551	Chng	-3.92167	-2.84985
639	C	35.4633	44.5438		639	T	36.2021	49.021		639	Chng	0.738853	4.47726
714	C	32.2194	50.2168		714	T	25.2774	55.5108		714	Chng	-6.942	5.29402
716	C	22.3519	40.6917		716	T	24.1548	39.9454		716	Chng	1.80288	-0.746217
721	C	26.8251	39.7931		721	T	32.8783	48.2392		721	Chng	6.05326	8.44607
727	C	35.2821	51.5589		727	T	35.6844	52.6567		727	Chng	0.40232	1.09777
730	C	40.9352	41.9848		730	T	35.4489	42.0533		730	Chng	-5.4863	0.0685761
774	C	27.2623	46.3865		774	T	28.3868	44.4151		774	Chng	1.12449	-1.97139

## Sheet: Protein conc - weight normal.
DGRP Line	Treatment	M.Mean.Protein	F.Mean.Protein		DGRP Line	Treatment	M.Mean.Protein	F.Mean.Protein		DGRP Line	Treatment	M.Mean.Protein	F.Mean.Protein
91	C	41.2418	52.9671		91	T	44.3305	51.8974		91	Chng	3.08868	-1.06969
142	C	50.9226	41.1311		142	T	44.9166	50.0871		142	Chng	-6.00607	8.95599
208	C	40.2408	36.3896		208	T	33.7544	34.4296		208	Chng	-6.48635	-1.96006
301	C	38.2507	32.0343		301	T	37.4327	36.1898		301	Chng	-0.817974	4.15556
304	C	37.6016	22.6053		304	T	41.2622	19.411		304	Chng	3.66066	-3.19424
310	C	29.7793	22.5072		310	T	40.7953	16.3983		310	Chng	11.016	-6.10883
315	C	25.2043	18.4874		315	T	31.1684	22.6579		315	Chng	5.9641	4.17048
317	C	56.7835	44.4637		317	T	49.8253	41.846		317	Chng	-6.95819	-2.61773
324	C	38.4322	28.7862		324	T	38.7881	32.8394		324	Chng	0.355858	4.05324
358	C	42.9429	41.6365		358	T	44.9904	42.6341		358	Chng	2.04743	0.99758
359	C	70.3871	57.7648		359	T	64.7835	52.3565		359	Chng	-5.60358	-5.40828
360	C	53.1893	44.4063		360	T	51.9376	41.2315		360	Chng	-1.25167	-3.17481
362	C	47.6303	41.2167		362	T	52.1614	40.0063		362	Chng	4.5311	-1.21039
365	C	40.4051	24.9612		365	T	43.2075	23.731		365	Chng	2.80247	-1.23016
370	C	57.591	47.5523		370	T	60.8011	50.664		370	Chng	3.21013	3.11167
374	C	54.6727	40.6497		374	T	56.4512	43.3834		374	Chng	1.77853	2.73376
379	C	41.0605	46.7732		379	T	42.0247	44.2197		379	Chng	0.964273	-2.55354
399	C	50.1755	42.8273		399	T	52.579	42.2783		399	Chng	2.4035	-0.549027
437	C	39.8875	35.7215		437	T	39.7122	39.3076		437	Chng	-0.175353	3.58613
443	C	46.5591	38.8691		443	T	53.0263	36.5831		443	Chng	6.46712	-2.28607
486	C	39.4978	40.5259		486	T	40.1342	45.2943		486	Chng	0.63639	4.76838
505	C	40.0608	43.0744		505	T	42.5066	39.7778		505	Chng	2.44581	-3.29663
517	C	48.3133	44.1761		517	T	42.9249	41.0944		517	Chng	-5.38841	-3.08167
535	C	43.4189	39.9799		535	T	54.4905	46.9807		535	Chng	11.0716	7.00084
551	C	56.6716	49.1781		551	T	52.7955	48.9826		551	Chng	-3.8761	-0.195525
639	C	52.4704	51.7044		639	T	51.2455	61.4642		639	Chng	-1.22489	9.75978
714	C	45.1072	52.7363		714	T	38.2991	54.1948		714	Chng	-6.80807	1.45843
716	C	29.8306	34.3177		716	T	32.2202	33.4689		716	Chng	2.38963	-0.848742
721	C	34.1034	36.226		721	T	42.2497	44.0975		721	Chng	8.1463	7.87148
727	C	45.453	47.8395		727	T	43.9687	44.2998		727	Chng	-1.48434	-3.53965
730	C	49.2585	36.9563		730	T	41.5535	33.9379		730	Chng	-7.70499	-3.01834
774	C	44.1434	49.058		774	T	44.6346	44.3675		774	Chng	0.491141	-4.69045
