# Supplementary material for: The impact of exercise on protein levels in Drosophila melanogaster
Source: Biol Open. 2026 Jan 29;15(1):bio062342. doi: 10.1242/bio.062342 (PMC12893037; doi:10.1242/bio.062342)
Supplement: Table S5. — Only genetic variants with a p-value of less than 10-5 are shown. [file biolopen-15-062342-TableS5.xlsx]

## Sheet: Control
ID	MinorAllele	MajorAllele	RefAllele	MAF	MinorAlleleCount	MajorAlleleCount	FemaleEff	FemalePval	FemaleMixedPval	MaleEff	MaleEffPval	MaleMixedPval	AvgEff	AvgPval	AvgMixedPval	DiffEff	DiffPval	DiffMixedPval	GeneAnnotation	RegulationAnnotation
2R_6650420_SNP	A	T	T	0.125	4	28	11.21	5.54e-08	5.55109e-08	5.264	0.004248	0.00476679	8.24	4.403e-06	4.48233e-06	5.951	0.000207	0.000207073	SiteClass[FBgn0053144|CG33144|INTRON|0],TranscriptAnnot[INTRON(MODIFIER||||1102|CG33144|protein_coding|CODING|FBtr0088254|1|1);INTRON(MODIFIER||||1102|CG33144|protein_coding|CODING|FBtr0302517|2|1)]	-
2R_7206103_SNP	A	T	T	0.1562	5	27	10.2	5.839e-08	5.84785e-08	5.039	0.002453	0.00267009	7.622	2.637e-06	2.91434e-06	5.166	0.0004778	0.000478013	SiteClass[FBgn0016047|nompA|UPSTREAM|989],TranscriptAnnot[UTR_5_PRIME(MODIFIER||1105||1306|nompA|protein_coding|CODING|FBtr0339483|1|1);UTR_5_PRIME(MODIFIER||1105||1557|nompA|protein_coding|CODING|FBtr0089381|1|1);UTR_5_PRIME(MODIFIER||1105||1549|nompA|protein_coding|CODING|FBtr0089380|1|1);UPSTREAM(MODIFIER||989||1557|nompA|protein_coding|CODING|FBtr0089379||1);UPSTREAM(MODIFIER||989||1549|nompA…	-
3L_4965966_SNP	C	G	G	0.3871	12	19	-5.812	0.0003796	0.00030945	-5.791	1.007e-07	1.2832e-07	-5.802	3.217e-06	2.31104e-06	-0.02109	0.9862	0.986218	SiteClass[FBgn0005775|Con|INTRON|0],TranscriptAnnot[INTRON(MODIFIER||||691|Con|protein_coding|CODING|FBtr0073375|1|1);INTRON(MODIFIER||||691|Con|protein_coding|CODING|FBtr0309972|4|1)]	(TF_binding_site|BDTNP1_TFBS_prd|FBsf0000275388)
2L_13980472_SNP	G	A	A	0.1333	4	26	11.07	7.761e-08	1.36083e-07	5.049	0.006481	0.00752631	8.059	7.152e-06	1.00387e-05	6.019	0.0002223	0.000182535	SiteClass[FBgn0028939|NimC2|INTRON|0;FBgn0028940|Cyp28a5|DOWNSTREAM|903],TranscriptAnnot[DOWNSTREAM(MODIFIER||903||505|Cyp28a5|protein_coding|CODING|FBtr0080587||1);INTRON(MODIFIER||||648|NimC2|protein_coding|CODING|FBtr0080588|1|1);INTRON(MODIFIER||||701|NimC2|protein_coding|CODING|FBtr0080589|2|1);INTRON(MODIFIER||||701|NimC2|protein_coding|CODING|FBtr0343689|2|1)]	(TF_binding_site|mE1_TFBS_cad|FBsf0000242094)
2L_3993402_SNP	A	G	G	0.2812	9	23	7.071	1.77e-05	1.77372e-05	5.829	1.273e-06	1.28035e-06	6.45	4.493e-07	4.51295e-07	1.242	0.3431	0.342982	SiteClass[|||],TranscriptAnnot[INTERGENIC(MODIFIER||||||||||1)]	-
2L_3993404_SNP	G	C	C	0.2812	9	23	7.071	1.77e-05	1.77372e-05	5.829	1.273e-06	1.28035e-06	6.45	4.493e-07	4.51295e-07	1.242	0.3431	0.342982	SiteClass[|||],TranscriptAnnot[INTERGENIC(MODIFIER||||||||||1)]	-
3L_1449416_DEL	C	CTC	CTC	0.1667	5	25	9.816	1.052e-06	4.75989e-07	5.279	0.001752	0.00175499	7.547	8.575e-06	4.48949e-06	4.537	0.002887	0.00268856	SiteClass[FBgn0003138|Ptp61F|INTRON|0],TranscriptAnnot[INTRON(MODIFIER||||431|Ptp61F|protein_coding|CODING|FBtr0310161|3|1)]	(TF_binding_site|mE1_TFBS_cnc|FBsf0000206457)
X_11554225_SNP	T	C	C	0.1562	5	27	9.687	6.335e-07	6.356e-07	5.707	0.0004325	0.000433307	7.697	1.872e-06	1.877e-06	3.981	0.01006	0.0100649	SiteClass[FBgn0004370|Ptp10D|INTRON|0],TranscriptAnnot[INTRON(MODIFIER||||1631|Ptp10D|protein_coding|CODING|FBtr0073522|2|1);INTRON(MODIFIER||||1558|Ptp10D|protein_coding|CODING|FBtr0273235|2|1);INTRON(MODIFIER||||1990|Ptp10D|protein_coding|CODING|FBtr0330392|2|1);INTRON(MODIFIER||||1990|Ptp10D|protein_coding|CODING|FBtr0330393|2|1);INTRON(MODIFIER||||1653|Ptp10D|protein_coding|CODING|FBtr0330394…	-
X_6307731_SNP	A	C	C	0.2	6	24	9.068	1.467e-06	6.7521e-07	3.417	0.03597	0.0343024	6.242	0.0001354	9.80868e-05	5.65	2.731e-05	1.94862e-05	SiteClass[|||],TranscriptAnnot[INTERGENIC(MODIFIER||||||||||1)]	-
2R_18741574_SNP	T	C	C	0.4062	13	19	-5.669	0.0003128	0.000313332	-5.383	9.136e-07	9.9532e-07	-5.526	5.013e-06	5.01948e-06	-0.2863	0.8126	0.812916	SiteClass[FBgn0034786|CG13531|UPSTREAM|224;FBgn0010078|RpL23|UPSTREAM|332],TranscriptAnnot[UPSTREAM(MODIFIER||332||140|RpL23|protein_coding|CODING|FBtr0071897||1);UPSTREAM(MODIFIER||323||1815|CG13531|protein_coding|CODING|FBtr0071910||1);UPSTREAM(MODIFIER||224||1815|CG13531|protein_coding|CODING|FBtr0343182||1);INTERGENIC(MODIFIER||||||||||1)]	(TF_binding_site|BDTNP1_TFBS_dl|FBsf0000303993);(TF_binding_site|BDTNP1_TFBS_twi|FBsf0000200185);(TF_binding_site|mE1_TFBS_bab1|FBsf0000214339);(TF_binding_site|mE1_TFBS_HSA|FBsf0000359570);(TF_binding_site|mE1_TFBS_HSA|FBsf0000359571)
X_11554243_SNP	T	A	A	0.1667	5	25	9.629	9.991e-07	1.02807e-06	5.552	0.0007932	0.000736271	7.59	4.462e-06	3.73828e-06	4.078	0.007127	0.00865176	SiteClass[FBgn0004370|Ptp10D|INTRON|0],TranscriptAnnot[INTRON(MODIFIER||||1631|Ptp10D|protein_coding|CODING|FBtr0073522|2|1);INTRON(MODIFIER||||1558|Ptp10D|protein_coding|CODING|FBtr0273235|2|1);INTRON(MODIFIER||||1990|Ptp10D|protein_coding|CODING|FBtr0330392|2|1);INTRON(MODIFIER||||1990|Ptp10D|protein_coding|CODING|FBtr0330393|2|1);INTRON(MODIFIER||||1653|Ptp10D|protein_coding|CODING|FBtr0330394…	-
3L_6252189_SNP	A	T	A	0.5	16	16	-5.039	0.001425	0.00137388	-5.237	1.308e-06	1.08272e-06	-5.138	2.399e-05	2.13574e-05	0.1984	0.8672	0.867226	SiteClass[FBgn0001258|ImpL3|DOWNSTREAM|16;FBgn0035697|CG10163|UPSTREAM|329],TranscriptAnnot[UPSTREAM(MODIFIER||329||378|CG10163|protein_coding|CODING|FBtr0077009||1);DOWNSTREAM(MODIFIER||16||332|ImpL3|protein_coding|CODING|FBtr0332065||1);DOWNSTREAM(MODIFIER||403||332|ImpL3|protein_coding|CODING|FBtr0077008||1);DOWNSTREAM(MODIFIER||403||332|ImpL3|protein_coding|CODING|FBtr0332066||1);DOWNSTREAM(M…	-
3R_15011637_SNP	C	T	T	0.2333	7	23	8.436	2.314e-06	1.27496e-06	4.583	0.002022	0.00180124	6.51	1.211e-05	8.67145e-06	3.852	0.005889	0.0035868	SiteClass[FBgn0051475|CG31475|INTRON|0],TranscriptAnnot[INTRON(MODIFIER||||418|CG31475|protein_coding|CODING|FBtr0332539|1|1);INTRON(MODIFIER||||418|CG31475|protein_coding|CODING|FBtr0083735|1|1)]	-
2R_7205835_SNP	C	G	G	0.1875	6	26	8.768	1.796e-06	1.46999e-06	4.231	0.007109	0.00573976	6.5	3.297e-05	2.40942e-05	4.537	0.001128	0.0011296	SiteClass[FBgn0016047|nompA|INTRON|0],TranscriptAnnot[UPSTREAM(MODIFIER||721||1557|nompA|protein_coding|CODING|FBtr0089379||1);UPSTREAM(MODIFIER||721||1549|nompA|protein_coding|CODING|FBtr0089382||1);INTRON(MODIFIER||||1549|nompA|protein_coding|CODING|FBtr0089380|1|1);INTRON(MODIFIER||||1557|nompA|protein_coding|CODING|FBtr0089381|1|1);INTRON(MODIFIER||||1306|nompA|protein_coding|CODING|FBtr03394…	-
2L_1138601_SNP	A	T	T	0.1935	6	25	8.799	1.848e-06	1.81555e-06	4.336	0.006114	0.00638684	6.567	2.807e-05	3.14275e-05	4.463	0.001753	0.00148355	SiteClass[FBgn0031306|CG4577|INTRON|0],TranscriptAnnot[INTRON(MODIFIER||||445|CG4577|protein_coding|CODING|FBtr0077957|1|1);INTRON(MODIFIER||||446|CG4577|protein_coding|CODING|FBtr0332271|1|1)]	(TF_binding_site|mE1_TFBS_chinmo|FBsf0000206963)
3L_6252067_SNP	C	G	G	0.4516	14	17	5.006	0.002395	0.00201205	5.29	2.773e-06	1.93481e-06	5.148	5.125e-05	4.13499e-05	-0.283	0.8182	0.815016	SiteClass[FBgn0001258|ImpL3|DOWNSTREAM|138;FBgn0035697|CG10163|UPSTREAM|207],TranscriptAnnot[UPSTREAM(MODIFIER||207||378|CG10163|protein_coding|CODING|FBtr0077009||1);DOWNSTREAM(MODIFIER||138||332|ImpL3|protein_coding|CODING|FBtr0332065||1);DOWNSTREAM(MODIFIER||525||332|ImpL3|protein_coding|CODING|FBtr0077008||1);DOWNSTREAM(MODIFIER||525||332|ImpL3|protein_coding|CODING|FBtr0332066||1);DOWNSTREAM…	-
X_16436847_SNP	G	A	A	0.2333	7	23	8.337	3.842e-06	1.96459e-06	5.292	0.0002155	0.000232421	6.814	3.55e-06	1.97732e-06	3.045	0.0284	0.0287726	SiteClass[FBgn0030757|CG9902|DOWNSTREAM|756],TranscriptAnnot[UTR_3_PRIME(MODIFIER||869||1137|CG9902|protein_coding|CODING|FBtr0334035|6|1);DOWNSTREAM(MODIFIER||756||1137|CG9902|protein_coding|CODING|FBtr0074296||1)]	(TF_binding_site|mE1_TFBS_HSA|FBsf0000348575);(TF_binding_site|mE1_TFBS_sens|FBsf0000221262)
2R_18741787_SNP	A	G	A	0.4333	13	17	-5.813	0.0004421	0.000333813	-5.402	3.767e-06	2.01311e-06	-5.607	1.331e-05	7.17869e-06	-0.4117	0.74	0.739073	SiteClass[FBgn0010078|RpL23|UPSTREAM|119;FBgn0034786|CG13531|UPSTREAM|437],TranscriptAnnot[UPSTREAM(MODIFIER||119||140|RpL23|protein_coding|CODING|FBtr0071897||1);UPSTREAM(MODIFIER||536||1815|CG13531|protein_coding|CODING|FBtr0071910||1);UPSTREAM(MODIFIER||437||1815|CG13531|protein_coding|CODING|FBtr0343182||1);INTERGENIC(MODIFIER||||||||||1)]	(TF_binding_site|BDTNP1_TFBS_dl|FBsf0000303994);(TF_binding_site|mE1_TFBS_bab1|FBsf0000214339);(TF_binding_site|mE1_TFBS_cad|FBsf0000247304);(TF_binding_site|mE1_TFBS_disco|FBsf0000259956);(TF_binding_site|mE1_TFBS_HSA|FBsf0000359571)
3L_18018176_SNP	A	T	A	0.3	9	21	-3.991	0.02855	0.0341944	-5.841	2.834e-06	2.07848e-06	-4.916	0.0007456	0.00068484	1.85	0.1064	0.159483	SiteClass[FBgn0000568|Eip75B|INTRON|0],TranscriptAnnot[INTRON(MODIFIER||||1412|Eip75B|protein_coding|CODING|FBtr0075148|1|1);INTRON(MODIFIER||||1412|Eip75B|protein_coding|CODING|FBtr0306813|3|1);INTRON(MODIFIER||||1412|Eip75B|protein_coding|CODING|FBtr0306814|3|1)]	-
2L_3087362_SNP	G	A	G	0.2667	8	22	7.38	3.655e-05	2.07947e-05	5.562	4.067e-05	2.46234e-05	6.471	4.763e-06	2.53699e-06	1.818	0.1984	0.170171	SiteClass[FBgn0015600|toc|INTRON|0],TranscriptAnnot[UPSTREAM(MODIFIER||871||840|toc|protein_coding|CODING|FBtr0329906||1);INTRON(MODIFIER||||993|toc|protein_coding|CODING|FBtr0077665|1|1);INTRON(MODIFIER||||2162|toc|protein_coding|CODING|FBtr0077662|6|1);INTRON(MODIFIER||||984|toc|protein_coding|CODING|FBtr0077663|4|1);INTRON(MODIFIER||||888|toc|protein_coding|CODING|FBtr0077664|2|1);INTRON(MODIF…	-
2R_10110648_SNP	C	T	T	0.125	4	28	10.23	2.72e-06	2.72397e-06	4.924	0.008072	0.00918028	7.575	4.47e-05	4.62908e-05	5.302	0.00129	0.0012898	SiteClass[FBgn0033913|CG8468|INTRON|0],TranscriptAnnot[INTRON(MODIFIER||||678|CG8468|protein_coding|CODING|FBtr0087532|2|1);INTRON(MODIFIER||||678|CG8468|protein_coding|CODING|FBtr0087533|2|1);INTRON(MODIFIER||||678|CG8468|protein_coding|CODING|FBtr0087534|1|1)]	(TF_binding_site|mE1_TFBS_sens|FBsf0000227943)
X_10122237_SNP	G	A	A	0.125	4	28	10.23	2.72e-06	2.72397e-06	4.924	0.008072	0.00918028	7.575	4.47e-05	4.62908e-05	5.302	0.00129	0.0012898	SiteClass[FBgn0085437|CG34408|SYNONYMOUS_CODING|0],TranscriptAnnot[SYNONYMOUS_CODING(LOW|SILENT|caA/caG|Q1017|1468|CG34408|protein_coding|CODING|FBtr0114585|11|1);SYNONYMOUS_CODING(LOW|SILENT|caA/caG|Q1017|1468|CG34408|protein_coding|CODING|FBtr0343026|11|1);SYNONYMOUS_CODING(LOW|SILENT|caA/caG|Q788|1239|CG34408|protein_coding|CODING|FBtr0114584|8|1);SYNONYMOUS_CODING(LOW|SILENT|caA/caG|Q305|756|…	(TF_binding_site|BDTNP1_TFBS_twi|FBsf0000205619);(TF_binding_site|mE1_TFBS_chinmo|FBsf0000208671);(TF_binding_site|mE1_TFBS_HSA|FBsf0000381151);(TF_binding_site|mE1_TFBS_sens|FBsf0000220422)
X_10122240_SNP	A	G	G	0.125	4	28	10.23	2.72e-06	2.72397e-06	4.924	0.008072	0.00918028	7.575	4.47e-05	4.62908e-05	5.302	0.00129	0.0012898	SiteClass[FBgn0085437|CG34408|SYNONYMOUS_CODING|0],TranscriptAnnot[SYNONYMOUS_CODING(LOW|SILENT|ccG/ccA|P1018|1468|CG34408|protein_coding|CODING|FBtr0114585|11|1);SYNONYMOUS_CODING(LOW|SILENT|ccG/ccA|P1018|1468|CG34408|protein_coding|CODING|FBtr0343026|11|1);SYNONYMOUS_CODING(LOW|SILENT|ccG/ccA|P789|1239|CG34408|protein_coding|CODING|FBtr0114584|8|1);SYNONYMOUS_CODING(LOW|SILENT|ccG/ccA|P306|756|…	(TF_binding_site|BDTNP1_TFBS_twi|FBsf0000205619);(TF_binding_site|mE1_TFBS_chinmo|FBsf0000208671);(TF_binding_site|mE1_TFBS_HSA|FBsf0000381151);(TF_binding_site|mE1_TFBS_sens|FBsf0000220422)
X_12614105_SNP	A	C	C	0.1333	4	26	10.25	6.075e-06	2.97802e-06	4.793	0.01141	0.0118438	7.521	8.685e-05	6.81232e-05	5.455	0.001209	0.000930459	SiteClass[FBgn0265523|Smr|INTRON|0;FBgn0264678|CR43963|INTRON|0],TranscriptAnnot[INTRON(MODIFIER||||3601|Smr|protein_coding|CODING|FBtr0333765|2|1);INTRON(MODIFIER||||3601|Smr|protein_coding|CODING|FBtr0333766|3|1);INTRON(MODIFIER||||3601|Smr|protein_coding|CODING|FBtr0333767|2|1);INTRON(MODIFIER||||3607|Smr|protein_coding|CODING|FBtr0333768|3|1);INTRON(MODIFIER|||||CR43963|ncRNA|NON_CODING|FBtr0…	(TF_binding_site|BDTNP1_TFBS_dl|FBsf0000318654);(TF_binding_site|mE1_TFBS_HSA|FBsf0000381922);(TF_binding_site|mE1_TFBS_Trl|FBsf0000342906)
3L_7599909_SNP	G	C	G	0.4333	13	17	6.144	0.000167	0.000105637	5.3	6.044e-06	3.6728e-06	5.722	6.796e-06	3.46637e-06	0.8439	0.4989	0.493179	SiteClass[FBgn0035802|CG33275|INTRON|0],TranscriptAnnot[INTRON(MODIFIER||||1904|CG33275|protein_coding|CODING|FBtr0089850|3|1);INTRON(MODIFIER||||1898|CG33275|protein_coding|CODING|FBtr0334064|3|1);INTRON(MODIFIER||||1428|CG33275|protein_coding|CODING|FBtr0089849|1|1)]	-
3R_2990710_SNP	C	T	C	0.4839	15	16	5.18	0.001485	0.0012275	5.172	5.176e-06	3.61968e-06	5.176	4.093e-05	3.02652e-05	0.007738	0.995	0.994432	SiteClass[FBgn0002306|sas|INTRON|0],TranscriptAnnot[INTRON(MODIFIER||||1693|sas|protein_coding|CODING|FBtr0081570|2|1);INTRON(MODIFIER||||1348|sas|protein_coding|CODING|FBtr0081571|3|1);INTRON(MODIFIER||||1348|sas|protein_coding|CODING|FBtr0334884|2|1);INTRON(MODIFIER||||1693|sas|protein_coding|CODING|FBtr0334885|3|1)]	-
X_21085623_SNP	C	T	T	0.1562	5	27	9.258	3.337e-06	3.62568e-06	3.732	0.03059	0.0313712	6.495	0.0001631	0.000168153	5.526	0.0001425	0.000142522	SiteClass[FBgn0052521|CG32521|INTRON|0],TranscriptAnnot[INTRON(MODIFIER||||388|CG32521|protein_coding|CODING|FBtr0077235|3|1);INTRON(MODIFIER||||348|CG32521|protein_coding|CODING|FBtr0310654|2|1);INTRON(MODIFIER||||230|CG32521|protein_coding|CODING|FBtr0331813|3|1);INTRON(MODIFIER||||388|CG32521|protein_coding|CODING|FBtr0077234|2|1);INTRON(MODIFIER||||348|CG32521|protein_coding|CODING|FBtr007723…	-
3L_5678157_SNP	A	C	C	0.129	4	27	10.17	1.271e-06	3.69147e-06	5.573	0.00213	0.0024204	7.87	9.096e-06	1.85287e-05	4.593	0.006536	0.00662004	SiteClass[FBgn0085447|sif|INTRON|0],TranscriptAnnot[INTRON(MODIFIER||||2072|sif|protein_coding|CODING|FBtr0112708|14|1);INTRON(MODIFIER||||2657|sif|protein_coding|CODING|FBtr0112712|13|1);INTRON(MODIFIER||||2072|sif|protein_coding|CODING|FBtr0330122|14|1);INTRON(MODIFIER||||2734|sif|protein_coding|CODING|FBtr0330123|14|1);INTRON(MODIFIER||||2091|sif|protein_coding|CODING|FBtr0330125|14|1);INTRON(…	-
2R_15973768_SNP	T	A	A	0.2	6	24	8.64	2.953e-06	3.88465e-06	4.871	0.001814	0.00191743	6.755	1.183e-05	1.51607e-05	3.768	0.01129	0.00927494	SiteClass[FBgn0265843|CR44632|EXON|0],TranscriptAnnot[EXON(MODIFIER|||||CR44632|ncRNA|NON_CODING|FBtr0342684|2|1)]	-
2R_18741182_SNP	C	T	T	0.4	12	18	-5.842	0.0005018	0.000339802	-5.337	4.059e-06	4.24642e-06	-5.589	1.449e-05	1.01777e-05	-0.5058	0.6929	0.685763	SiteClass[FBgn0034786|CG13531|SYNONYMOUS_CODING|0;FBgn0010078|RpL23|UPSTREAM|724],TranscriptAnnot[SYNONYMOUS_CODING(LOW|SILENT|aaA/aaG|K13|1815|CG13531|protein_coding|CODING|FBtr0071910|1|1);SYNONYMOUS_CODING(LOW|SILENT|aaA/aaG|K13|1815|CG13531|protein_coding|CODING|FBtr0343182|1|1);UPSTREAM(MODIFIER||724||140|RpL23|protein_coding|CODING|FBtr0071897||1)]	(TF_binding_site|BDTNP1_TFBS_dl|FBsf0000303993);(TF_binding_site|BDTNP1_TFBS_twi|FBsf0000200185);(TF_binding_site|mE1_TFBS_cad|FBsf0000247303);(TF_binding_site|mE1_TFBS_HSA|FBsf0000359570);(TF_binding_site|mE1_TFBS_sens|FBsf0000229496)
3L_7852697_SNP	C	T	T	0.2258	7	24	8.094	2.908e-06	4.50192e-06	4.629	0.001019	0.00149176	6.362	7.08e-06	1.45611e-05	3.465	0.01271	0.00852556	SiteClass[FBgn0016694|Pdp1|INTRON|0],TranscriptAnnot[INTRON(MODIFIER||||250|Pdp1|protein_coding|CODING|FBtr0076775|1|1);INTRON(MODIFIER||||264|Pdp1|protein_coding|CODING|FBtr0332083|1|1)]	-
X_3461092_SNP	C	G	G	0.4	12	18	-4.842	0.005682	0.00421823	-5.339	4.998e-06	4.62489e-06	-5.091	0.0001665	0.000101296	0.4968	0.6911	0.690718	SiteClass[FBgn0052791|CG32791|INTRON|0;FBgn0052792|ppk8|INTRON|0],TranscriptAnnot[INTRON(MODIFIER||||432|CG32791|protein_coding|CODING|FBtr0333794|2|1);INTRON(MODIFIER||||432|ppk8|protein_coding|CODING|FBtr0307179|2|1)]	-
3L_18018129_SNP	C	T	C	0.3125	10	22	-4.408	0.0122	0.0124805	-5.456	4.374e-06	4.68272e-06	-4.932	0.00029	0.000300966	1.048	0.4105	0.41056	SiteClass[FBgn0000568|Eip75B|INTRON|0],TranscriptAnnot[INTRON(MODIFIER||||1412|Eip75B|protein_coding|CODING|FBtr0075148|1|1);INTRON(MODIFIER||||1412|Eip75B|protein_coding|CODING|FBtr0306813|3|1);INTRON(MODIFIER||||1412|Eip75B|protein_coding|CODING|FBtr0306814|3|1)]	-
3L_18018136_SNP	T	G	T	0.3125	10	22	-4.408	0.0122	0.0124805	-5.456	4.374e-06	4.68272e-06	-4.932	0.00029	0.000300966	1.048	0.4105	0.41056	SiteClass[FBgn0000568|Eip75B|INTRON|0],TranscriptAnnot[INTRON(MODIFIER||||1412|Eip75B|protein_coding|CODING|FBtr0075148|1|1);INTRON(MODIFIER||||1412|Eip75B|protein_coding|CODING|FBtr0306813|3|1);INTRON(MODIFIER||||1412|Eip75B|protein_coding|CODING|FBtr0306814|3|1)]	-
3L_18018139_SNP	C	T	C	0.3125	10	22	-4.408	0.0122	0.0124805	-5.456	4.374e-06	4.68272e-06	-4.932	0.00029	0.000300966	1.048	0.4105	0.41056	SiteClass[FBgn0000568|Eip75B|INTRON|0],TranscriptAnnot[INTRON(MODIFIER||||1412|Eip75B|protein_coding|CODING|FBtr0075148|1|1);INTRON(MODIFIER||||1412|Eip75B|protein_coding|CODING|FBtr0306813|3|1);INTRON(MODIFIER||||1412|Eip75B|protein_coding|CODING|FBtr0306814|3|1)]	-
3L_18018164_SNP	T	A	T	0.3125	10	22	-4.408	0.0122	0.0124805	-5.456	4.374e-06	4.68272e-06	-4.932	0.00029	0.000300966	1.048	0.4105	0.41056	SiteClass[FBgn0000568|Eip75B|INTRON|0],TranscriptAnnot[INTRON(MODIFIER||||1412|Eip75B|protein_coding|CODING|FBtr0075148|1|1);INTRON(MODIFIER||||1412|Eip75B|protein_coding|CODING|FBtr0306813|3|1);INTRON(MODIFIER||||1412|Eip75B|protein_coding|CODING|FBtr0306814|3|1)]	-
3L_6431258_SNP	T	C	C	0.3548	11	20	-5.154	0.0027	0.00227706	-5.35	6.882e-06	4.92173e-06	-5.252	7.927e-05	6.00407e-05	0.1961	0.8784	0.876318	SiteClass[FBgn0261801|CG42747|INTRON|0],TranscriptAnnot[INTRON(MODIFIER||||404|CG42747|protein_coding|CODING|FBtr0303270|1|1)]	-
3L_6252206_SNP	A	T	T	0.4688	15	17	4.802	0.002645	0.00264756	5.034	5.411e-06	4.95495e-06	4.918	7.143e-05	7.88804e-05	-0.2316	0.8455	0.845304	SiteClass[FBgn0035697|CG10163|UPSTREAM|346;FBgn0001258|ImpL3|DOWNSTREAM|386],TranscriptAnnot[UTR_3_PRIME(MODIFIER||640||332|ImpL3|protein_coding|CODING|FBtr0332065|4|1);UPSTREAM(MODIFIER||346||378|CG10163|protein_coding|CODING|FBtr0077009||1);DOWNSTREAM(MODIFIER||386||332|ImpL3|protein_coding|CODING|FBtr0077008||1);DOWNSTREAM(MODIFIER||386||332|ImpL3|protein_coding|CODING|FBtr0332066||1);DOWNSTRE…	-
3L_6252308_SNP	T	C	C	0.4688	15	17	4.802	0.002645	0.00264756	5.034	5.411e-06	4.95495e-06	4.918	7.143e-05	7.88804e-05	-0.2316	0.8455	0.845304	SiteClass[FBgn0001258|ImpL3|DOWNSTREAM|284;FBgn0035697|CG10163|UPSTREAM|448],TranscriptAnnot[UTR_3_PRIME(MODIFIER||538||332|ImpL3|protein_coding|CODING|FBtr0332065|4|1);UPSTREAM(MODIFIER||448||378|CG10163|protein_coding|CODING|FBtr0077009||1);DOWNSTREAM(MODIFIER||284||332|ImpL3|protein_coding|CODING|FBtr0077008||1);DOWNSTREAM(MODIFIER||284||332|ImpL3|protein_coding|CODING|FBtr0332066||1);DOWNSTRE…	-
X_13857527_SNP	T	C	C	0.1667	5	25	9.193	9.652e-06	5.12745e-06	5.561	0.0004536	0.000821474	7.377	1.166e-05	1.03607e-05	3.632	0.01699	0.0209321	SiteClass[FBgn0267033|mamo|INTRON|0],TranscriptAnnot[INTRON(MODIFIER||||1553|mamo|protein_coding|CODING|FBtr0346001|3|1);INTRON(MODIFIER||||1553|mamo|protein_coding|CODING|FBtr0346002|3|1);INTRON(MODIFIER||||1087|mamo|protein_coding|CODING|FBtr0346004|3|1);INTRON(MODIFIER||||1109|mamo|protein_coding|CODING|FBtr0346006|3|1);INTRON(MODIFIER||||799|mamo|protein_coding|CODING|FBtr0346007|3|1)]	-
3R_14465137_SNP	T	A	T	0.1613	5	26	9.155	6.921e-06	5.28111e-06	4.182	0.01592	0.0163081	6.668	0.0001229	0.000111386	4.973	0.001092	0.000799537	SiteClass[FBgn0263974|qin|INTRON|0;FBgn0038632|CG14301|INTRON|0],TranscriptAnnot[INTRON(MODIFIER||||1857|qin|protein_coding|CODING|FBtr0329922|3|1);INTRON(MODIFIER||||196|CG14301|protein_coding|CODING|FBtr0290199|1|1)]	-
3R_14978745_SNP	G	A	A	0.2667	8	22	7.713	1.06e-05	5.43848e-06	4.25	0.002728	0.00325623	5.981	3.567e-05	2.87521e-05	3.463	0.009675	0.00621604	SiteClass[FBgn0038682|CG5835|INTRON|0],TranscriptAnnot[INTRON(MODIFIER||||237|CG5835|protein_coding|CODING|FBtr0083751|1|1)]	-
2L_16166313_SNP	A	G	G	0.2	6	24	8.539	6.148e-06	5.65306e-06	4.022	0.01278	0.0133543	6.281	9.1e-05	8.689e-05	4.517	0.001878	0.00133203	SiteClass[FBgn0001991|Ca-alpha1D|UTR_5_PRIME|0],TranscriptAnnot[UTR_5_PRIME(MODIFIER||6797||2023|Ca-alpha1D|protein_coding|CODING|FBtr0332021|2|1);UTR_5_PRIME(MODIFIER||6797||2059|Ca-alpha1D|protein_coding|CODING|FBtr0332025|2|1);UTR_5_PRIME(MODIFIER||6797||2026|Ca-alpha1D|protein_coding|CODING|FBtr0332024|2|1);UTR_5_PRIME(MODIFIER||6797||2023|Ca-alpha1D|protein_coding|CODING|FBtr0332023|2|1);UTR…	-
2L_9862065_SNP	A	G	G	0.2667	8	22	7.722	8.512e-06	5.69003e-06	4.674	0.0009656	0.000885178	6.198	1.389e-05	1.0342e-05	3.048	0.02622	0.0215434	SiteClass[FBgn0032151|nAChRalpha6|INTRON|0],TranscriptAnnot[INTRON(MODIFIER||||523|nAChRalpha6|protein_coding|CODING|FBtr0079912|2|1);INTRON(MODIFIER||||509|nAChRalpha6|protein_coding|CODING|FBtr0079913|3|1);INTRON(MODIFIER||||494|nAChRalpha6|protein_coding|CODING|FBtr0079914|2|1);INTRON(MODIFIER||||494|nAChRalpha6|protein_coding|CODING|FBtr0079915|3|1);INTRON(MODIFIER||||494|nAChRalpha6|protein_…	-
X_21883244_INS	A	AA	A	0.2333	7	23	8.066	1.013e-05	5.8811e-06	4.287	0.003488	0.00390305	6.176	4.644e-05	3.56299e-05	3.779	0.004945	0.00542535	SiteClass[FBgn0031190|CG12576|INTRON|0;FBgn0031191|Cp110|UPSTREAM|673],TranscriptAnnot[UPSTREAM(MODIFIER||673||666|Cp110|protein_coding|CODING|FBtr0100651||1);UPSTREAM(MODIFIER||673||549|Cp110|protein_coding|CODING|FBtr0339500||1);UPSTREAM(MODIFIER||986||666|Cp110|protein_coding|CODING|FBtr0077352||1);UPSTREAM(MODIFIER||986||549|Cp110|protein_coding|CODING|FBtr0077353||1);UPSTREAM(MODIFIER||986||…	(TF_binding_site|BDTNP1_TFBS_dl|FBsf0000320800);(TF_binding_site|BDTNP1_TFBS_hb|FBsf0000292164);(TF_binding_site|BDTNP1_TFBS_Med|FBsf0000289331);(TF_binding_site|BDTNP1_TFBS_twi|FBsf0000263939);(TF_binding_site|BDTNP1_TFBS_z|FBsf0000198470);(TF_binding_site|mE1_TFBS_Trl|FBsf0000206020)
2L_1753789_SNP	T	G	G	0.3667	11	19	-3.18	0.08263	0.0853404	-5.363	4.52e-06	6.10711e-06	-4.272	0.002377	0.00216192	2.183	0.0851	0.0781167	SiteClass[FBgn0031364|CG17648|DOWNSTREAM|941],TranscriptAnnot[DOWNSTREAM(MODIFIER||941||128|CG17648|protein_coding|CODING|FBtr0077887||1);INTERGENIC(MODIFIER||||||||||1)]	-
3R_10302728_SNP	T	A	A	0.2258	7	24	8.021	7.841e-06	6.22162e-06	4.551	0.002104	0.00152994	6.286	2.498e-05	1.72077e-05	3.47	0.01256	0.0111269	SiteClass[FBgn0086901|cv-c|INTRON|0],TranscriptAnnot[INTRON(MODIFIER||||2351|cv-c|protein_coding|CODING|FBtr0112630|1|1);INTRON(MODIFIER||||2351|cv-c|protein_coding|CODING|FBtr0112632|2|1)]	(TF_binding_site|BDTNP1_TFBS_da|FBsf0000329204);(TF_binding_site|BDTNP1_TFBS_twi|FBsf0000264981)
X_16436840_SNP	C	G	G	0.2581	8	23	7.655	8.133e-06	6.24213e-06	4.307	0.002362	0.00238164	5.981	2.785e-05	2.24806e-05	3.348	0.01163	0.0102884	SiteClass[FBgn0030757|CG9902|DOWNSTREAM|763],TranscriptAnnot[UTR_3_PRIME(MODIFIER||876||1137|CG9902|protein_coding|CODING|FBtr0334035|6|1);DOWNSTREAM(MODIFIER||763||1137|CG9902|protein_coding|CODING|FBtr0074296||1)]	(TF_binding_site|mE1_TFBS_HSA|FBsf0000348575);(TF_binding_site|mE1_TFBS_sens|FBsf0000221262)
X_16436846_SNP	G	A	A	0.2581	8	23	7.655	8.133e-06	6.24213e-06	4.307	0.002362	0.00238164	5.981	2.785e-05	2.24806e-05	3.348	0.01163	0.0102884	SiteClass[FBgn0030757|CG9902|DOWNSTREAM|757],TranscriptAnnot[UTR_3_PRIME(MODIFIER||870||1137|CG9902|protein_coding|CODING|FBtr0334035|6|1);DOWNSTREAM(MODIFIER||757||1137|CG9902|protein_coding|CODING|FBtr0074296||1)]	(TF_binding_site|mE1_TFBS_HSA|FBsf0000348575);(TF_binding_site|mE1_TFBS_sens|FBsf0000221262)
X_16436853_SNP	C	G	G	0.2581	8	23	7.655	8.133e-06	6.24213e-06	4.307	0.002362	0.00238164	5.981	2.785e-05	2.24806e-05	3.348	0.01163	0.0102884	SiteClass[FBgn0030757|CG9902|DOWNSTREAM|750],TranscriptAnnot[UTR_3_PRIME(MODIFIER||863||1137|CG9902|protein_coding|CODING|FBtr0334035|6|1);DOWNSTREAM(MODIFIER||750||1137|CG9902|protein_coding|CODING|FBtr0074296||1)]	(TF_binding_site|mE1_TFBS_HSA|FBsf0000348575);(TF_binding_site|mE1_TFBS_sens|FBsf0000221262)
X_16436859_SNP	A	G	G	0.2581	8	23	7.655	8.133e-06	6.24213e-06	4.307	0.002362	0.00238164	5.981	2.785e-05	2.24806e-05	3.348	0.01163	0.0102884	SiteClass[FBgn0030757|CG9902|DOWNSTREAM|744],TranscriptAnnot[UTR_3_PRIME(MODIFIER||857||1137|CG9902|protein_coding|CODING|FBtr0334035|6|1);DOWNSTREAM(MODIFIER||744||1137|CG9902|protein_coding|CODING|FBtr0074296||1)]	(TF_binding_site|mE1_TFBS_HSA|FBsf0000348575);(TF_binding_site|mE1_TFBS_sens|FBsf0000221262)
X_21884336_SNP	A	C	A	0.25	8	24	7.59	6.826e-06	6.85488e-06	4.293	0.002029	0.00203389	5.941	2.313e-05	2.32237e-05	3.298	0.01112	0.0111263	SiteClass[FBgn0031191|Cp110|INTRON|0;FBgn0031190|CG12576|UPSTREAM|143],TranscriptAnnot[UTR_5_PRIME(MODIFIER||237||666|Cp110|protein_coding|CODING|FBtr0077352|1|1);UTR_5_PRIME(MODIFIER||237||549|Cp110|protein_coding|CODING|FBtr0077353|1|1);UTR_5_PRIME(MODIFIER||237||549|Cp110|protein_coding|CODING|FBtr0100652|1|1);UTR_5_PRIME(MODIFIER||237||549|Cp110|protein_coding|CODING|FBtr0100650|1|1);UTR_5_PR…	(TF_binding_site|BDTNP1_TFBS_dl|FBsf0000320801);(TF_binding_site|BDTNP1_TFBS_hb|FBsf0000292164);(TF_binding_site|BDTNP1_TFBS_Med|FBsf0000289332);(TF_binding_site|BDTNP1_TFBS_twi|FBsf0000263940);(TF_binding_site|mE1_TFBS_cad|FBsf0000243834);(TF_binding_site|mE1_TFBS_D|FBsf0000238975);(TF_binding_site|mE1_TFBS_h|FBsf0000258167);(TF_binding_site|mE1_TFBS_HSA|FBsf0000350288);(TF_binding_site|mE1_TFBS…
X_13857499_SNP	G	A	A	0.1562	5	27	9.074	6.333e-06	6.90595e-06	5.151	0.001881	0.0020499	7.112	2.096e-05	2.27726e-05	3.923	0.01134	0.0113366	SiteClass[FBgn0267033|mamo|INTRON|0],TranscriptAnnot[INTRON(MODIFIER||||1553|mamo|protein_coding|CODING|FBtr0346001|3|1);INTRON(MODIFIER||||1553|mamo|protein_coding|CODING|FBtr0346002|3|1);INTRON(MODIFIER||||1087|mamo|protein_coding|CODING|FBtr0346004|3|1);INTRON(MODIFIER||||1109|mamo|protein_coding|CODING|FBtr0346006|3|1);INTRON(MODIFIER||||799|mamo|protein_coding|CODING|FBtr0346007|3|1)]	-
3L_18018134_SNP	A	G	A	0.3333	10	20	-4.548	0.01312	0.0115979	-5.461	1.137e-05	7.72784e-06	-5.005	0.000441	0.000326859	0.9129	0.487	0.480761	SiteClass[FBgn0000568|Eip75B|INTRON|0],TranscriptAnnot[INTRON(MODIFIER||||1412|Eip75B|protein_coding|CODING|FBtr0075148|1|1);INTRON(MODIFIER||||1412|Eip75B|protein_coding|CODING|FBtr0306813|3|1);INTRON(MODIFIER||||1412|Eip75B|protein_coding|CODING|FBtr0306814|3|1)]	-
3L_3749952_SNP	C	T	T	0.2	6	24	8.28	2.326e-05	1.2859e-05	5.432	0.0003898	0.000270192	6.856	1.389e-05	7.76609e-06	2.848	0.06335	0.0552612	SiteClass[FBgn0052264|CG32264|INTRON|0],TranscriptAnnot[INTRON(MODIFIER||||464|CG32264|protein_coding|CODING|FBtr0303097|1|1);INTRON(MODIFIER||||509|CG32264|protein_coding|CODING|FBtr0308638|2|1);INTRON(MODIFIER||||1008|CG32264|protein_coding|CODING|FBtr0073187|5|1);INTRON(MODIFIER||||998|CG32264|protein_coding|CODING|FBtr0113430|5|1);INTRON(MODIFIER||||937|CG32264|protein_coding|CODING|FBtr03086…	-
2R_18741473_SNP	C	T	C	0.4375	14	18	-5.426	0.0005476	0.000548285	-5.015	7.273e-06	7.8626e-06	-5.221	1.942e-05	2.08084e-05	-0.4112	0.7308	0.730982	SiteClass[FBgn0034786|CG13531|UPSTREAM|123;FBgn0010078|RpL23|UPSTREAM|433],TranscriptAnnot[UPSTREAM(MODIFIER||433||140|RpL23|protein_coding|CODING|FBtr0071897||1);UPSTREAM(MODIFIER||222||1815|CG13531|protein_coding|CODING|FBtr0071910||1);UPSTREAM(MODIFIER||123||1815|CG13531|protein_coding|CODING|FBtr0343182||1);INTERGENIC(MODIFIER||||||||||1)]	(TF_binding_site|BDTNP1_TFBS_dl|FBsf0000303993);(TF_binding_site|BDTNP1_TFBS_twi|FBsf0000200185);(TF_binding_site|mE1_TFBS_bab1|FBsf0000214339);(TF_binding_site|mE1_TFBS_cad|FBsf0000247303);(TF_binding_site|mE1_TFBS_HSA|FBsf0000359570)
2R_18741628_SNP	A	T	A	0.4375	14	18	-5.426	0.0005476	0.000548285	-5.015	7.273e-06	7.8626e-06	-5.221	1.942e-05	2.08084e-05	-0.4112	0.7308	0.730982	SiteClass[FBgn0010078|RpL23|UPSTREAM|278;FBgn0034786|CG13531|UPSTREAM|278],TranscriptAnnot[UPSTREAM(MODIFIER||278||140|RpL23|protein_coding|CODING|FBtr0071897||1);UPSTREAM(MODIFIER||377||1815|CG13531|protein_coding|CODING|FBtr0071910||1);UPSTREAM(MODIFIER||278||1815|CG13531|protein_coding|CODING|FBtr0343182||1);INTERGENIC(MODIFIER||||||||||1)]	(TF_binding_site|BDTNP1_TFBS_dl|FBsf0000303993);(TF_binding_site|BDTNP1_TFBS_twi|FBsf0000200185);(TF_binding_site|mE1_TFBS_bab1|FBsf0000214339);(TF_binding_site|mE1_TFBS_HSA|FBsf0000359570);(TF_binding_site|mE1_TFBS_HSA|FBsf0000359571)
2R_18741633_INS	A	ACA	A	0.4375	14	18	-5.426	0.0005476	0.000548285	-5.015	7.273e-06	7.8626e-06	-5.221	1.942e-05	2.08084e-05	-0.4112	0.7308	0.730982	SiteClass[FBgn0010078|RpL23|UPSTREAM|272;FBgn0034786|CG13531|UPSTREAM|284],TranscriptAnnot[UPSTREAM(MODIFIER||272||140|RpL23|protein_coding|CODING|FBtr0071897||1);UPSTREAM(MODIFIER||383||1815|CG13531|protein_coding|CODING|FBtr0071910||1);UPSTREAM(MODIFIER||284||1815|CG13531|protein_coding|CODING|FBtr0343182||1);INTERGENIC(MODIFIER||||||||||1)]	(TF_binding_site|BDTNP1_TFBS_dl|FBsf0000303993);(TF_binding_site|BDTNP1_TFBS_twi|FBsf0000200185);(TF_binding_site|mE1_TFBS_bab1|FBsf0000214339);(TF_binding_site|mE1_TFBS_HSA|FBsf0000359570);(TF_binding_site|mE1_TFBS_HSA|FBsf0000359571)
2R_18741664_SNP	G	C	G	0.4375	14	18	-5.426	0.0005476	0.000548285	-5.015	7.273e-06	7.8626e-06	-5.221	1.942e-05	2.08084e-05	-0.4112	0.7308	0.730982	SiteClass[FBgn0010078|RpL23|UPSTREAM|242;FBgn0034786|CG13531|UPSTREAM|314],TranscriptAnnot[UPSTREAM(MODIFIER||242||140|RpL23|protein_coding|CODING|FBtr0071897||1);UPSTREAM(MODIFIER||413||1815|CG13531|protein_coding|CODING|FBtr0071910||1);UPSTREAM(MODIFIER||314||1815|CG13531|protein_coding|CODING|FBtr0343182||1);INTERGENIC(MODIFIER||||||||||1)]	(TF_binding_site|BDTNP1_TFBS_twi|FBsf0000200185);(TF_binding_site|mE1_TFBS_bab1|FBsf0000214339);(TF_binding_site|mE1_TFBS_HSA|FBsf0000359570);(TF_binding_site|mE1_TFBS_HSA|FBsf0000359571)
X_21882886_SNP	T	G	T	0.2581	8	23	7.578	1.082e-05	8.46667e-06	4.1	0.002741	0.00366863	5.839	3.707e-05	4.09929e-05	3.478	0.007221	0.00737901	SiteClass[FBgn0031190|CG12576|INTRON|0],TranscriptAnnot[INTRON(MODIFIER||||369|CG12576|protein_coding|CODING|FBtr0335046|1|1);INTRON(MODIFIER||||369|CG12576|protein_coding|CODING|FBtr0077365|1|1);INTRON(MODIFIER||||369|CG12576|protein_coding|CODING|FBtr0346429|1|1)]	(TF_binding_site|BDTNP1_TFBS_dl|FBsf0000320799);(TF_binding_site|BDTNP1_TFBS_Med|FBsf0000289331);(TF_binding_site|BDTNP1_TFBS_twi|FBsf0000263939);(TF_binding_site|mE1_TFBS_Trl|FBsf0000206020)
X_18900128_SNP	C	T	C	0.3871	12	19	-6.084	0.0001629	0.000131207	-5.037	2.34e-05	1.71518e-05	-5.56	1.219e-05	8.70065e-06	-1.047	0.3985	0.370309	SiteClass[FBgn0264090|CG43759|INTRON|0],TranscriptAnnot[INTRON(MODIFIER||||735|CG43759|protein_coding|CODING|FBtr0331156|4|1);INTRON(MODIFIER||||900|CG43759|protein_coding|CODING|FBtr0331157|4|1);INTRON(MODIFIER||||735|CG43759|protein_coding|CODING|FBtr0332994|4|1);INTRON(MODIFIER||||735|CG43759|protein_coding|CODING|FBtr0343982|3|1)]	(TF_binding_site|mE1_TFBS_HSA|FBsf0000349416);(TF_binding_site|mE1_TFBS_sens|FBsf0000221652)
2L_7200486_INS	TCT	T	T	0.1875	6	26	8.352	8.708e-06	8.97767e-06	4.281	0.006375	0.00659843	6.317	6.449e-05	6.54862e-05	4.071	0.004149	0.004149	SiteClass[FBgn0031896|CG4502|INTRON|0],TranscriptAnnot[INTRON(MODIFIER||||306|CG4502|protein_coding|CODING|FBtr0079416|1|1);INTRON(MODIFIER||||306|CG4502|protein_coding|CODING|FBtr0079417|1|1)]	(TF_binding_site|BDTNP1_TFBS_dl|FBsf0000297233)
X_8603408_SNP	G	A	G	0.125	4	28	9.852	8.849e-06	9.08672e-06	5.399	0.003239	0.00340996	7.626	3.81e-05	3.90756e-05	4.453	0.008577	0.00831612	SiteClass[FBgn0041629|Hexo2|UPSTREAM|277],TranscriptAnnot[UPSTREAM(MODIFIER||277||622|Hexo2|protein_coding|CODING|FBtr0071249||1);INTERGENIC(MODIFIER||||||||||1)]	(TF_binding_site|BDTNP1_TFBS_dl|FBsf0000317763);(TF_binding_site|mE1_TFBS_HSA|FBsf0000380705);(TF_binding_site|mE1_TFBS_Trl|FBsf0000342669)
3L_1227798_SNP	C	T	C	0.4062	13	19	-3.24	0.05612	0.0561656	-5.028	9.081e-06	9.09845e-06	-4.134	0.001716	0.00171842	1.788	0.1315	0.131476	SiteClass[FBgn0264272|mwh|INTRON|0;FBgn0004430|LysS|SYNONYMOUS_CODING|0],TranscriptAnnot[SYNONYMOUS_CODING(LOW|SILENT|ctC/ctT|L9|140|LysS|protein_coding|CODING|FBtr0072631|1|1);INTRON(MODIFIER||||1068|mwh|protein_coding|CODING|FBtr0331393|3|1);INTRON(MODIFIER||||1069|mwh|protein_coding|CODING|FBtr0336737|3|1);INTRON(MODIFIER||||836|mwh|protein_coding|CODING|FBtr0331392|1|1)]	-
2L_9641674_SNP	T	C	C	0.1875	6	26	8.08	2.187e-05	2.19218e-05	5.552	0.0001962	0.000196668	6.816	9.198e-06	9.2219e-06	2.528	0.08845	0.0884549	SiteClass[FBgn0032136|Apoltp|INTRON|0],TranscriptAnnot[SPLICE_SITE_REGION(LOW||||4333|Apoltp|protein_coding|CODING|FBtr0303874|1|1);INTRON(MODIFIER||||4333|Apoltp|protein_coding|CODING|FBtr0303874|1|1)]	-
2R_12460598_INS	T	TAT	T	0.1562	5	27	8.953	9.457e-06	9.47244e-06	5.076	0.002247	0.00264883	7.015	2.986e-05	2.98989e-05	3.877	0.01246	0.0124629	SiteClass[FBgn0034139|CG4927|INTRON|0],TranscriptAnnot[INTRON(MODIFIER||||362|CG4927|protein_coding|CODING|FBtr0100547|2|1)]	-
2R_6631791_SNP	G	A	G	0.1562	5	27	8.953	9.457e-06	9.47244e-06	5.076	0.002247	0.00264883	7.015	2.986e-05	2.98989e-05	3.877	0.01246	0.0124629	SiteClass[FBgn0053144|CG33144|INTRON|0],TranscriptAnnot[INTRON(MODIFIER||||1102|CG33144|protein_coding|CODING|FBtr0088254|4|1);INTRON(MODIFIER||||1102|CG33144|protein_coding|CODING|FBtr0302517|5|1)]	-
2R_6631793_SNP	A	G	A	0.1562	5	27	8.953	9.457e-06	9.47244e-06	5.076	0.002247	0.00264883	7.015	2.986e-05	2.98989e-05	3.877	0.01246	0.0124629	SiteClass[FBgn0053144|CG33144|INTRON|0],TranscriptAnnot[INTRON(MODIFIER||||1102|CG33144|protein_coding|CODING|FBtr0088254|4|1);INTRON(MODIFIER||||1102|CG33144|protein_coding|CODING|FBtr0302517|5|1)]	-
3L_21728092_DEL	G	AA	AA	0.1613	5	26	8.87	1.877e-05	9.83189e-06	5.043	0.002966	0.00189469	6.957	5.302e-05	2.60787e-05	3.828	0.01578	0.0140741	SiteClass[FBgn0037125|CG14573|DOWNSTREAM|204;FBgn0264480|CR43888|UPSTREAM|874],TranscriptAnnot[UPSTREAM(MODIFIER||874|||CR43888|ncRNA|NON_CODING|FBtr0332767||1);DOWNSTREAM(MODIFIER||204||192|CG14573|protein_coding|CODING|FBtr0078433||1);INTERGENIC(MODIFIER||||||||||1)]	-
X_19174384_SNP	A	G	A	0.4516	14	17	4.011	0.01459	0.0164207	5.028	6.972e-06	1.07978e-05	4.519	0.0003665	0.000575648	-1.017	0.4032	0.398546	SiteClass[FBgn0031010|CG8028|UPSTREAM|2;FBgn0031011|CG8034|DOWNSTREAM|881],TranscriptAnnot[UPSTREAM(MODIFIER||2||563|CG8028|protein_coding|CODING|FBtr0332393||1);UPSTREAM(MODIFIER||2||486|CG8028|protein_coding|CODING|FBtr0332394||1);DOWNSTREAM(MODIFIER||881||647|CG8034|protein_coding|CODING|FBtr0074684||1);INTERGENIC(MODIFIER||||||||||1)]	-
2R_7205449_SNP	G	C	C	0.129	4	27	9.672	1.125e-06	1.6564e-05	5.113	0.005518	0.00582069	7.393	2.437e-05	8.11941e-05	4.56	0.003836	0.00708847	SiteClass[FBgn0016047|nompA|INTRON|0],TranscriptAnnot[UPSTREAM(MODIFIER||335||1557|nompA|protein_coding|CODING|FBtr0089379||1);UPSTREAM(MODIFIER||335||1549|nompA|protein_coding|CODING|FBtr0089382||1);INTRON(MODIFIER||||1549|nompA|protein_coding|CODING|FBtr0089380|1|1);INTRON(MODIFIER||||1557|nompA|protein_coding|CODING|FBtr0089381|1|1);INTRON(MODIFIER||||1306|nompA|protein_coding|CODING|FBtr03394…	-
3L_7720278_SNP	G	T	T	0.1333	4	26	9.666	2.081e-06	1.73635e-05	5.948	0.001137	0.00102735	7.807	1.095e-05	2.39057e-05	3.717	0.01618	0.0321445	SiteClass[FBgn0052373|CG32373|INTRON|0;FBgn0035813|CG8492|DOWNSTREAM|626;FBgn0035812|CG7457|UPSTREAM|705],TranscriptAnnot[UPSTREAM(MODIFIER||705||1405|CG7457|protein_coding|CODING|FBtr0076814||1);DOWNSTREAM(MODIFIER||626||1360|CG8492|protein_coding|CODING|FBtr0306682||1);INTRON(MODIFIER||||486|CG32373|protein_coding|CODING|FBtr0076806|1|1);INTRON(MODIFIER||||486|CG32373|protein_coding|CODING|FBtr…	(TF_binding_site|mE1_TFBS_HSA|FBsf0000363057)

## Sheet: Exercised
ID	MinorAllele	MajorAllele	RefAllele	MAF	MinorAlleleCount	MajorAlleleCount	FemaleEff	FemalePval	FemaleMixedPval	MaleEff	MaleEffPval	MaleMixedPval	AvgEff	AvgPval	AvgMixedPval	DiffEff	DiffPval	DiffMixedPval	GeneAnnotation	RegulationAnnotation
2R_6650420_SNP	A	T	T	0.125	4	28	12.31	9.192e-09	1.07976e-08	3.384	0.01886	0.0190349	7.846	5.458e-07	5.83972e-07	8.924	3.756e-06	3.75957e-06	SiteClass[FBgn0053144|CG33144|INTRON|0],TranscriptAnnot[INTRON(MODIFIER||||1102|CG33144|protein_coding|CODING|FBtr0088254|1|1);INTRON(MODIFIER||||1102|CG33144|protein_coding|CODING|FBtr0302517|2|1)]	-
2R_18741787_SNP	A	G	A	0.4333	13	17	-5.953	0.0008481	0.000672482	-4.536	8.768e-08	2.25993e-08	-5.245	3.918e-06	1.98021e-06	-1.417	0.3793	0.392244	SiteClass[FBgn0010078|RpL23|UPSTREAM|119;FBgn0034786|CG13531|UPSTREAM|437],TranscriptAnnot[UPSTREAM(MODIFIER||119||140|RpL23|protein_coding|CODING|FBtr0071897||1);UPSTREAM(MODIFIER||536||1815|CG13531|protein_coding|CODING|FBtr0071910||1);UPSTREAM(MODIFIER||437||1815|CG13531|protein_coding|CODING|FBtr0343182||1);INTERGENIC(MODIFIER||||||||||1)]	(TF_binding_site|BDTNP1_TFBS_dl|FBsf0000303994);(TF_binding_site|mE1_TFBS_bab1|FBsf0000214339);(TF_binding_site|mE1_TFBS_cad|FBsf0000247304);(TF_binding_site|mE1_TFBS_disco|FBsf0000259956);(TF_binding_site|mE1_TFBS_HSA|FBsf0000359571)
2L_13980472_SNP	G	A	A	0.1333	4	26	12.04	1.268e-09	5.21059e-08	3.322	0.02596	0.0225469	7.683	5.747e-07	1.61459e-06	8.723	1.043e-06	1.01449e-05	SiteClass[FBgn0028939|NimC2|INTRON|0;FBgn0028940|Cyp28a5|DOWNSTREAM|903],TranscriptAnnot[DOWNSTREAM(MODIFIER||903||505|Cyp28a5|protein_coding|CODING|FBtr0080587||1);INTRON(MODIFIER||||648|NimC2|protein_coding|CODING|FBtr0080588|1|1);INTRON(MODIFIER||||701|NimC2|protein_coding|CODING|FBtr0080589|2|1);INTRON(MODIFIER||||701|NimC2|protein_coding|CODING|FBtr0343689|2|1)]	(TF_binding_site|mE1_TFBS_cad|FBsf0000242094)
X_11554225_SNP	T	C	C	0.1562	5	27	10.78	8.097e-08	8.11444e-08	4.033	0.00142	0.00170977	7.409	1.09e-07	1.09254e-07	6.752	0.0003167	0.000331828	SiteClass[FBgn0004370|Ptp10D|INTRON|0],TranscriptAnnot[INTRON(MODIFIER||||1631|Ptp10D|protein_coding|CODING|FBtr0073522|2|1);INTRON(MODIFIER||||1558|Ptp10D|protein_coding|CODING|FBtr0273235|2|1);INTRON(MODIFIER||||1990|Ptp10D|protein_coding|CODING|FBtr0330392|2|1);INTRON(MODIFIER||||1990|Ptp10D|protein_coding|CODING|FBtr0330393|2|1);INTRON(MODIFIER||||1653|Ptp10D|protein_coding|CODING|FBtr0330394…	-
2R_7206103_SNP	A	T	T	0.1562	5	27	10.77	8.606e-08	8.63191e-08	3.488	0.007036	0.00607287	7.13	6.023e-07	6.73411e-07	7.284	7.166e-05	7.1878e-05	SiteClass[FBgn0016047|nompA|UPSTREAM|989],TranscriptAnnot[UTR_5_PRIME(MODIFIER||1105||1306|nompA|protein_coding|CODING|FBtr0339483|1|1);UTR_5_PRIME(MODIFIER||1105||1557|nompA|protein_coding|CODING|FBtr0089381|1|1);UTR_5_PRIME(MODIFIER||1105||1549|nompA|protein_coding|CODING|FBtr0089380|1|1);UPSTREAM(MODIFIER||989||1557|nompA|protein_coding|CODING|FBtr0089379||1);UPSTREAM(MODIFIER||989||1549|nompA…	-
2R_18741474_SNP	C	T	C	0.4516	14	17	-5.787	0.0007786	0.000642211	-4.311	2.405e-07	1.38473e-07	-5.049	4.713e-06	4.13264e-06	-1.476	0.3427	0.366216	SiteClass[FBgn0034786|CG13531|UPSTREAM|124;FBgn0010078|RpL23|UPSTREAM|432],TranscriptAnnot[UPSTREAM(MODIFIER||432||140|RpL23|protein_coding|CODING|FBtr0071897||1);UPSTREAM(MODIFIER||223||1815|CG13531|protein_coding|CODING|FBtr0071910||1);UPSTREAM(MODIFIER||124||1815|CG13531|protein_coding|CODING|FBtr0343182||1);INTERGENIC(MODIFIER||||||||||1)]	(TF_binding_site|BDTNP1_TFBS_dl|FBsf0000303993);(TF_binding_site|BDTNP1_TFBS_twi|FBsf0000200185);(TF_binding_site|mE1_TFBS_bab1|FBsf0000214339);(TF_binding_site|mE1_TFBS_cad|FBsf0000247303);(TF_binding_site|mE1_TFBS_HSA|FBsf0000359570)
X_11554243_SNP	T	A	A	0.1667	5	25	10.71	9.553e-08	1.53794e-07	4.095	0.0018	0.00144993	7.403	2.337e-07	1.52872e-07	6.616	0.0002994	0.000562632	SiteClass[FBgn0004370|Ptp10D|INTRON|0],TranscriptAnnot[INTRON(MODIFIER||||1631|Ptp10D|protein_coding|CODING|FBtr0073522|2|1);INTRON(MODIFIER||||1558|Ptp10D|protein_coding|CODING|FBtr0273235|2|1);INTRON(MODIFIER||||1990|Ptp10D|protein_coding|CODING|FBtr0330392|2|1);INTRON(MODIFIER||||1990|Ptp10D|protein_coding|CODING|FBtr0330393|2|1);INTRON(MODIFIER||||1653|Ptp10D|protein_coding|CODING|FBtr0330394…	-
2R_18741473_SNP	C	T	C	0.4375	14	18	-5.563	0.0009517	0.000953088	-4.23	2.025e-07	1.81128e-07	-4.897	5.766e-06	7.28511e-06	-1.333	0.3793	0.409412	SiteClass[FBgn0034786|CG13531|UPSTREAM|123;FBgn0010078|RpL23|UPSTREAM|433],TranscriptAnnot[UPSTREAM(MODIFIER||433||140|RpL23|protein_coding|CODING|FBtr0071897||1);UPSTREAM(MODIFIER||222||1815|CG13531|protein_coding|CODING|FBtr0071910||1);UPSTREAM(MODIFIER||123||1815|CG13531|protein_coding|CODING|FBtr0343182||1);INTERGENIC(MODIFIER||||||||||1)]	(TF_binding_site|BDTNP1_TFBS_dl|FBsf0000303993);(TF_binding_site|BDTNP1_TFBS_twi|FBsf0000200185);(TF_binding_site|mE1_TFBS_bab1|FBsf0000214339);(TF_binding_site|mE1_TFBS_cad|FBsf0000247303);(TF_binding_site|mE1_TFBS_HSA|FBsf0000359570)
2R_18741628_SNP	A	T	A	0.4375	14	18	-5.563	0.0009517	0.000953088	-4.23	2.025e-07	1.81128e-07	-4.897	5.766e-06	7.28511e-06	-1.333	0.3793	0.409412	SiteClass[FBgn0010078|RpL23|UPSTREAM|278;FBgn0034786|CG13531|UPSTREAM|278],TranscriptAnnot[UPSTREAM(MODIFIER||278||140|RpL23|protein_coding|CODING|FBtr0071897||1);UPSTREAM(MODIFIER||377||1815|CG13531|protein_coding|CODING|FBtr0071910||1);UPSTREAM(MODIFIER||278||1815|CG13531|protein_coding|CODING|FBtr0343182||1);INTERGENIC(MODIFIER||||||||||1)]	(TF_binding_site|BDTNP1_TFBS_dl|FBsf0000303993);(TF_binding_site|BDTNP1_TFBS_twi|FBsf0000200185);(TF_binding_site|mE1_TFBS_bab1|FBsf0000214339);(TF_binding_site|mE1_TFBS_HSA|FBsf0000359570);(TF_binding_site|mE1_TFBS_HSA|FBsf0000359571)
2R_18741633_INS	A	ACA	A	0.4375	14	18	-5.563	0.0009517	0.000953088	-4.23	2.025e-07	1.81128e-07	-4.897	5.766e-06	7.28511e-06	-1.333	0.3793	0.409412	SiteClass[FBgn0010078|RpL23|UPSTREAM|272;FBgn0034786|CG13531|UPSTREAM|284],TranscriptAnnot[UPSTREAM(MODIFIER||272||140|RpL23|protein_coding|CODING|FBtr0071897||1);UPSTREAM(MODIFIER||383||1815|CG13531|protein_coding|CODING|FBtr0071910||1);UPSTREAM(MODIFIER||284||1815|CG13531|protein_coding|CODING|FBtr0343182||1);INTERGENIC(MODIFIER||||||||||1)]	(TF_binding_site|BDTNP1_TFBS_dl|FBsf0000303993);(TF_binding_site|BDTNP1_TFBS_twi|FBsf0000200185);(TF_binding_site|mE1_TFBS_bab1|FBsf0000214339);(TF_binding_site|mE1_TFBS_HSA|FBsf0000359570);(TF_binding_site|mE1_TFBS_HSA|FBsf0000359571)
2R_18741664_SNP	G	C	G	0.4375	14	18	-5.563	0.0009517	0.000953088	-4.23	2.025e-07	1.81128e-07	-4.897	5.766e-06	7.28511e-06	-1.333	0.3793	0.409412	SiteClass[FBgn0010078|RpL23|UPSTREAM|242;FBgn0034786|CG13531|UPSTREAM|314],TranscriptAnnot[UPSTREAM(MODIFIER||242||140|RpL23|protein_coding|CODING|FBtr0071897||1);UPSTREAM(MODIFIER||413||1815|CG13531|protein_coding|CODING|FBtr0071910||1);UPSTREAM(MODIFIER||314||1815|CG13531|protein_coding|CODING|FBtr0343182||1);INTERGENIC(MODIFIER||||||||||1)]	(TF_binding_site|BDTNP1_TFBS_twi|FBsf0000200185);(TF_binding_site|mE1_TFBS_bab1|FBsf0000214339);(TF_binding_site|mE1_TFBS_HSA|FBsf0000359570);(TF_binding_site|mE1_TFBS_HSA|FBsf0000359571)
2R_18741574_SNP	T	C	C	0.4062	13	19	-5.729	0.0007171	0.000718531	-4.214	3.742e-07	2.83654e-07	-4.971	4.911e-06	5.26898e-06	-1.515	0.3217	0.367247	SiteClass[FBgn0034786|CG13531|UPSTREAM|224;FBgn0010078|RpL23|UPSTREAM|332],TranscriptAnnot[UPSTREAM(MODIFIER||332||140|RpL23|protein_coding|CODING|FBtr0071897||1);UPSTREAM(MODIFIER||323||1815|CG13531|protein_coding|CODING|FBtr0071910||1);UPSTREAM(MODIFIER||224||1815|CG13531|protein_coding|CODING|FBtr0343182||1);INTERGENIC(MODIFIER||||||||||1)]	(TF_binding_site|BDTNP1_TFBS_dl|FBsf0000303993);(TF_binding_site|BDTNP1_TFBS_twi|FBsf0000200185);(TF_binding_site|mE1_TFBS_bab1|FBsf0000214339);(TF_binding_site|mE1_TFBS_HSA|FBsf0000359570);(TF_binding_site|mE1_TFBS_HSA|FBsf0000359571)
2L_1138601_SNP	A	T	T	0.1935	6	25	9.779	4.321e-07	3.74326e-07	3.532	0.002969	0.00320377	6.656	6.448e-07	6.72163e-07	6.248	0.0004638	0.00039426	SiteClass[FBgn0031306|CG4577|INTRON|0],TranscriptAnnot[INTRON(MODIFIER||||445|CG4577|protein_coding|CODING|FBtr0077957|1|1);INTRON(MODIFIER||||446|CG4577|protein_coding|CODING|FBtr0332271|1|1)]	(TF_binding_site|mE1_TFBS_chinmo|FBsf0000206963)
X_16436847_SNP	G	A	A	0.2333	7	23	9.028	1.98e-06	1.01295e-06	3.606	0.001754	0.00147017	6.317	1.234e-06	6.22151e-07	5.422	0.001966	0.00142273	SiteClass[FBgn0030757|CG9902|DOWNSTREAM|756],TranscriptAnnot[UTR_3_PRIME(MODIFIER||869||1137|CG9902|protein_coding|CODING|FBtr0334035|6|1);DOWNSTREAM(MODIFIER||756||1137|CG9902|protein_coding|CODING|FBtr0074296||1)]	(TF_binding_site|mE1_TFBS_HSA|FBsf0000348575);(TF_binding_site|mE1_TFBS_sens|FBsf0000221262)
X_6307731_SNP	A	C	C	0.2	6	24	9.664	1.381e-06	6.24203e-07	2.889	0.021	0.0161598	6.276	9.681e-06	5.65386e-06	6.775	0.0001422	8.55014e-05	SiteClass[|||],TranscriptAnnot[INTERGENIC(MODIFIER||||||||||1)]	-
X_21085623_SNP	C	T	T	0.1562	5	27	10.26	7.445e-07	6.80106e-07	2.489	0.06229	0.0607786	6.376	2.267e-05	2.02584e-05	7.773	1.441e-05	1.42761e-05	SiteClass[FBgn0052521|CG32521|INTRON|0],TranscriptAnnot[INTRON(MODIFIER||||388|CG32521|protein_coding|CODING|FBtr0077235|3|1);INTRON(MODIFIER||||348|CG32521|protein_coding|CODING|FBtr0310654|2|1);INTRON(MODIFIER||||230|CG32521|protein_coding|CODING|FBtr0331813|3|1);INTRON(MODIFIER||||388|CG32521|protein_coding|CODING|FBtr0077234|2|1);INTRON(MODIFIER||||348|CG32521|protein_coding|CODING|FBtr007723…	-
2R_18741565_SNP	T	G	T	0.3	9	21	7.709	2.395e-05	1.29597e-05	3.868	0.0001174	0.00010117	5.789	1.654e-06	8.30357e-07	3.84	0.02119	0.0200541	SiteClass[FBgn0034786|CG13531|UPSTREAM|215;FBgn0010078|RpL23|UPSTREAM|341],TranscriptAnnot[UPSTREAM(MODIFIER||341||140|RpL23|protein_coding|CODING|FBtr0071897||1);UPSTREAM(MODIFIER||314||1815|CG13531|protein_coding|CODING|FBtr0071910||1);UPSTREAM(MODIFIER||215||1815|CG13531|protein_coding|CODING|FBtr0343182||1);INTERGENIC(MODIFIER||||||||||1)]	(TF_binding_site|BDTNP1_TFBS_dl|FBsf0000303993);(TF_binding_site|BDTNP1_TFBS_twi|FBsf0000200185);(TF_binding_site|mE1_TFBS_bab1|FBsf0000214339);(TF_binding_site|mE1_TFBS_HSA|FBsf0000359570);(TF_binding_site|mE1_TFBS_HSA|FBsf0000359571)
2R_7205835_SNP	C	G	G	0.1875	6	26	9.483	9.646e-07	9.66504e-07	2.666	0.03008	0.0235096	6.075	1.182e-05	1.07441e-05	6.817	6.267e-05	6.29184e-05	SiteClass[FBgn0016047|nompA|INTRON|0],TranscriptAnnot[UPSTREAM(MODIFIER||721||1557|nompA|protein_coding|CODING|FBtr0089379||1);UPSTREAM(MODIFIER||721||1549|nompA|protein_coding|CODING|FBtr0089382||1);INTRON(MODIFIER||||1549|nompA|protein_coding|CODING|FBtr0089380|1|1);INTRON(MODIFIER||||1557|nompA|protein_coding|CODING|FBtr0089381|1|1);INTRON(MODIFIER||||1306|nompA|protein_coding|CODING|FBtr03394…	-
2R_18741016_SNP	G	T	G	0.4688	15	17	-4.224	0.01539	0.0172042	-4.039	1.085e-06	1.01706e-06	-4.132	0.0002741	0.000310015	-0.1849	0.903	0.930603	SiteClass[FBgn0034786|CG13531|SYNONYMOUS_CODING|0;FBgn0010078|RpL23|UPSTREAM|890],TranscriptAnnot[SYNONYMOUS_CODING(LOW|SILENT|Cga/Aga|R69|1815|CG13531|protein_coding|CODING|FBtr0071910|1|1);SYNONYMOUS_CODING(LOW|SILENT|Cga/Aga|R69|1815|CG13531|protein_coding|CODING|FBtr0343182|1|1);UPSTREAM(MODIFIER||890||140|RpL23|protein_coding|CODING|FBtr0071897||1)]	(TF_binding_site|BDTNP1_TFBS_dl|FBsf0000303993);(TF_binding_site|BDTNP1_TFBS_twi|FBsf0000200185);(TF_binding_site|mE1_TFBS_cad|FBsf0000247303);(TF_binding_site|mE1_TFBS_HSA|FBsf0000359570);(TF_binding_site|mE1_TFBS_sens|FBsf0000229496)
2R_14276232_SNP	A	G	G	0.2581	8	23	-2.644	0.1712	0.206207	-4.672	1.699e-06	1.33582e-06	-3.658	0.005765	0.00838425	2.028	0.1919	0.254135	SiteClass[FBgn0040736|IM3|DOWNSTREAM|237;FBgn0040735|CG16836|UPSTREAM|268],TranscriptAnnot[UTR_3_PRIME(MODIFIER||352||39|IM3|protein_coding|CODING|FBtr0340328|2|1);UPSTREAM(MODIFIER||268||76|CG16836|protein_coding|CODING|FBtr0086666||1);DOWNSTREAM(MODIFIER||237||39|IM3|protein_coding|CODING|FBtr0086665||1)]	(TF_binding_site|BDTNP1_TFBS_dl|FBsf0000303041)
2R_18741182_SNP	C	T	T	0.4	12	18	-5.871	0.001169	0.000837753	-4.225	1.558e-06	1.3561e-06	-5.048	1.328e-05	8.95221e-06	-1.646	0.314	0.341618	SiteClass[FBgn0034786|CG13531|SYNONYMOUS_CODING|0;FBgn0010078|RpL23|UPSTREAM|724],TranscriptAnnot[SYNONYMOUS_CODING(LOW|SILENT|aaA/aaG|K13|1815|CG13531|protein_coding|CODING|FBtr0071910|1|1);SYNONYMOUS_CODING(LOW|SILENT|aaA/aaG|K13|1815|CG13531|protein_coding|CODING|FBtr0343182|1|1);UPSTREAM(MODIFIER||724||140|RpL23|protein_coding|CODING|FBtr0071897||1)]	(TF_binding_site|BDTNP1_TFBS_dl|FBsf0000303993);(TF_binding_site|BDTNP1_TFBS_twi|FBsf0000200185);(TF_binding_site|mE1_TFBS_cad|FBsf0000247303);(TF_binding_site|mE1_TFBS_HSA|FBsf0000359570);(TF_binding_site|mE1_TFBS_sens|FBsf0000229496)
2L_9327069_SNP	C	T	T	0.2258	7	24	8.931	1.852e-06	1.3609e-06	2.915	0.01266	0.0145915	5.923	7.444e-06	6.75253e-06	6.016	0.0003265	0.000211134	SiteClass[FBgn0267013|CR45457|EXON|0;FBgn0267012|CR45456|DOWNSTREAM|348;FBgn0032109|CG17005|UPSTREAM|675],TranscriptAnnot[UPSTREAM(MODIFIER||675||608|CG17005|protein_coding|CODING|FBtr0273186||1);UPSTREAM(MODIFIER||675||54|CG17005|protein_coding|CODING|FBtr0336622||1);UPSTREAM(MODIFIER||675||59|CG17005|protein_coding|CODING|FBtr0336623||1);UPSTREAM(MODIFIER||675||608|CG17005|protein_coding|CODING…	(TF_binding_site|BDTNP1_TFBS_da|FBsf0000322027);(TF_binding_site|mE1_TFBS_HSA|FBsf0000347041)
2R_15973768_SNP	T	A	A	0.2	6	24	9.391	2.364e-07	1.86437e-06	3.248	0.009582	0.0081745	6.319	2.136e-06	4.99464e-06	6.143	0.000193	0.000530444	SiteClass[FBgn0265843|CR44632|EXON|0],TranscriptAnnot[EXON(MODIFIER|||||CR44632|ncRNA|NON_CODING|FBtr0342684|2|1)]	-
2R_14211211_SNP	G	T	G	0.4839	15	16	2.924	0.1131	0.097458	4.036	2.709e-06	2.59412e-06	3.48	0.004257	0.00339034	-1.112	0.4728	0.526565	SiteClass[FBgn0010575|sbb|INTRON|0],TranscriptAnnot[INTRON(MODIFIER||||929|sbb|protein_coding|CODING|FBtr0301548|1|1);INTRON(MODIFIER||||939|sbb|protein_coding|CODING|FBtr0301549|1|1);INTRON(MODIFIER||||2312|sbb|protein_coding|CODING|FBtr0301550|2|1);INTRON(MODIFIER||||2330|sbb|protein_coding|CODING|FBtr0329997|1|1);INTRON(MODIFIER||||2302|sbb|protein_coding|CODING|FBtr0301547|1|1)]	(TF_binding_site|BDTNP1_TFBS_twi|FBsf0000199739)
3R_15011637_SNP	C	T	T	0.2333	7	23	8.794	4.784e-06	2.61361e-06	3.025	0.01065	0.00982095	5.909	1.157e-05	6.56775e-06	5.77	0.0008088	0.00064715	SiteClass[FBgn0051475|CG31475|INTRON|0],TranscriptAnnot[INTRON(MODIFIER||||418|CG31475|protein_coding|CODING|FBtr0332539|1|1);INTRON(MODIFIER||||418|CG31475|protein_coding|CODING|FBtr0083735|1|1)]	-
2R_14211183_SNP	T	A	T	0.5	16	16	2.718	0.1294	0.114674	3.958	2.134e-06	2.80594e-06	3.338	0.004748	0.0042577	-1.24	0.4101	0.472659	SiteClass[FBgn0010575|sbb|INTRON|0],TranscriptAnnot[INTRON(MODIFIER||||929|sbb|protein_coding|CODING|FBtr0301548|1|1);INTRON(MODIFIER||||939|sbb|protein_coding|CODING|FBtr0301549|1|1);INTRON(MODIFIER||||2312|sbb|protein_coding|CODING|FBtr0301550|2|1);INTRON(MODIFIER||||2330|sbb|protein_coding|CODING|FBtr0329997|1|1);INTRON(MODIFIER||||2302|sbb|protein_coding|CODING|FBtr0301547|1|1)]	(TF_binding_site|BDTNP1_TFBS_twi|FBsf0000199739)
X_16436840_SNP	C	G	G	0.2581	8	23	8.329	3.906e-06	2.99599e-06	3.192	0.003439	0.00347596	5.761	3.666e-06	2.9143e-06	5.137	0.001776	0.00149461	SiteClass[FBgn0030757|CG9902|DOWNSTREAM|763],TranscriptAnnot[UTR_3_PRIME(MODIFIER||876||1137|CG9902|protein_coding|CODING|FBtr0334035|6|1);DOWNSTREAM(MODIFIER||763||1137|CG9902|protein_coding|CODING|FBtr0074296||1)]	(TF_binding_site|mE1_TFBS_HSA|FBsf0000348575);(TF_binding_site|mE1_TFBS_sens|FBsf0000221262)
X_16436846_SNP	G	A	A	0.2581	8	23	8.329	3.906e-06	2.99599e-06	3.192	0.003439	0.00347596	5.761	3.666e-06	2.9143e-06	5.137	0.001776	0.00149461	SiteClass[FBgn0030757|CG9902|DOWNSTREAM|757],TranscriptAnnot[UTR_3_PRIME(MODIFIER||870||1137|CG9902|protein_coding|CODING|FBtr0334035|6|1);DOWNSTREAM(MODIFIER||757||1137|CG9902|protein_coding|CODING|FBtr0074296||1)]	(TF_binding_site|mE1_TFBS_HSA|FBsf0000348575);(TF_binding_site|mE1_TFBS_sens|FBsf0000221262)
X_16436853_SNP	C	G	G	0.2581	8	23	8.329	3.906e-06	2.99599e-06	3.192	0.003439	0.00347596	5.761	3.666e-06	2.9143e-06	5.137	0.001776	0.00149461	SiteClass[FBgn0030757|CG9902|DOWNSTREAM|750],TranscriptAnnot[UTR_3_PRIME(MODIFIER||863||1137|CG9902|protein_coding|CODING|FBtr0334035|6|1);DOWNSTREAM(MODIFIER||750||1137|CG9902|protein_coding|CODING|FBtr0074296||1)]	(TF_binding_site|mE1_TFBS_HSA|FBsf0000348575);(TF_binding_site|mE1_TFBS_sens|FBsf0000221262)
X_16436859_SNP	A	G	G	0.2581	8	23	8.329	3.906e-06	2.99599e-06	3.192	0.003439	0.00347596	5.761	3.666e-06	2.9143e-06	5.137	0.001776	0.00149461	SiteClass[FBgn0030757|CG9902|DOWNSTREAM|744],TranscriptAnnot[UTR_3_PRIME(MODIFIER||857||1137|CG9902|protein_coding|CODING|FBtr0334035|6|1);DOWNSTREAM(MODIFIER||744||1137|CG9902|protein_coding|CODING|FBtr0074296||1)]	(TF_binding_site|mE1_TFBS_HSA|FBsf0000348575);(TF_binding_site|mE1_TFBS_sens|FBsf0000221262)
X_5478496_SNP	C	T	T	0.1875	6	26	9.117	3.901e-06	3.58563e-06	2.331	0.06038	0.0587311	5.724	5.397e-05	4.84578e-05	6.785	6.953e-05	6.86587e-05	SiteClass[|||],TranscriptAnnot[INTERGENIC(MODIFIER||||||||||1)]	(TF_binding_site|BDTNP1_TFBS_da|FBsf0000331742)
2R_16842596_SNP	A	G	G	0.1613	5	26	9.849	4.754e-06	3.66867e-06	2.882	0.02923	0.0310225	6.365	2.76e-05	3.10717e-05	6.967	0.0002422	0.000189482	SiteClass[FBgn0008636|hbn|SYNONYMOUS_CODING|0],TranscriptAnnot[SYNONYMOUS_CODING(LOW|SILENT|ccC/ccT|P351|409|hbn|protein_coding|CODING|FBtr0071556|5|1)]	(TF_binding_site|BDTNP1_TFBS_da|FBsf0000324952);(TF_binding_site|BDTNP1_TFBS_dl|FBsf0000303553);(TF_binding_site|BDTNP1_TFBS_Med|FBsf0000281080);(TF_binding_site|BDTNP1_TFBS_sna|FBsf0000267968);(TF_binding_site|BDTNP1_TFBS_twi|FBsf0000199992);(TF_binding_site|mE1_TFBS_cad|FBsf0000247123);(TF_binding_site|mE1_TFBS_HSA|FBsf0000358880)
3R_14465137_SNP	T	A	T	0.1613	5	26	9.793	5.723e-06	4.20592e-06	2.414	0.07574	0.0759074	6.103	8.33e-05	6.9315e-05	7.379	7.513e-05	5.09587e-05	SiteClass[FBgn0263974|qin|INTRON|0;FBgn0038632|CG14301|INTRON|0],TranscriptAnnot[INTRON(MODIFIER||||1857|qin|protein_coding|CODING|FBtr0329922|3|1);INTRON(MODIFIER||||196|CG14301|protein_coding|CODING|FBtr0290199|1|1)]	-
3L_1449416_DEL	C	CTC	CTC	0.1667	5	25	9.755	8.541e-06	4.5293e-06	3.157	0.01908	0.0173421	6.456	3.598e-05	1.70137e-05	6.599	0.0004375	0.000427204	SiteClass[FBgn0003138|Ptp61F|INTRON|0],TranscriptAnnot[INTRON(MODIFIER||||431|Ptp61F|protein_coding|CODING|FBtr0310161|3|1)]	(TF_binding_site|mE1_TFBS_cnc|FBsf0000206457)
3L_20087566_SNP	C	G	G	0.2	6	24	-5.334	0.02165	0.0200211	-5.02	4.955e-06	4.5947e-06	-5.177	0.0006246	0.000530382	-0.3146	0.8759	0.888663	SiteClass[|||],TranscriptAnnot[INTERGENIC(MODIFIER||||||||||1)]	-
3L_658806_SNP	G	T	G	0.2667	8	22	8.266	8.775e-06	4.66216e-06	2.408	0.0303	0.0380263	5.337	4.303e-05	3.16043e-05	5.858	0.0002962	0.000210291	SiteClass[FBgn0035150|Rev1|DOWNSTREAM|835],TranscriptAnnot[DOWNSTREAM(MODIFIER||835||995|Rev1|protein_coding|CODING|FBtr0072557||1);INTERGENIC(MODIFIER||||||||||1)]	-
2L_13867717_SNP	C	G	C	0.2	6	24	8.307	9.764e-05	5.07002e-05	4.348	0.0001741	0.00014881	6.328	6.861e-06	4.89546e-06	3.958	0.04189	0.027001	SiteClass[FBgn0028509|CenG1A|INTRON|0],TranscriptAnnot[INTRON(MODIFIER||||995|CenG1A|protein_coding|CODING|FBtr0080546|1|1)]	(TF_binding_site|BDTNP1_TFBS_bcd|FBsf0000333698);(TF_binding_site|BDTNP1_TFBS_da|FBsf0000322361);(TF_binding_site|BDTNP1_TFBS_dl|FBsf0000298545);(TF_binding_site|BDTNP1_TFBS_gt|FBsf0000293209);(TF_binding_site|BDTNP1_TFBS_hb|FBsf0000290821);(TF_binding_site|BDTNP1_TFBS_Med|FBsf0000278529);(TF_binding_site|BDTNP1_TFBS_prd|FBsf0000275042);(TF_binding_site|BDTNP1_TFBS_shn|FBsf0000273837);(TF_binding…
2L_6763364_SNP	A	G	G	0.2812	9	23	7.855	4.974e-06	5.05977e-06	2.09	0.05192	0.0558808	4.973	5.311e-05	5.60157e-05	5.764	0.0001104	0.000101465	SiteClass[FBgn0031857|CG11321|SYNONYMOUS_CODING|0],TranscriptAnnot[SYNONYMOUS_CODING(LOW|SILENT|ttC/ttT|F1999|2851|CG11321|protein_coding|CODING|FBtr0331218|12|1);SYNONYMOUS_CODING(LOW|SILENT|ttC/ttT|F2040|2892|CG11321|protein_coding|CODING|FBtr0331216|12|1);SYNONYMOUS_CODING(LOW|SILENT|ttC/ttT|F1987|2839|CG11321|protein_coding|CODING|FBtr0331220|12|1);SYNONYMOUS_CODING(LOW|SILENT|ttC/ttT|F1946|2…	(TF_binding_site|mE1_TFBS_HSA|FBsf0000346183);(TF_binding_site|mE1_TFBS_inv|FBsf0000234733);(TF_binding_site|mE1_TFBS_sens|FBsf0000216493)
2L_9641674_SNP	T	C	C	0.1875	6	26	8.549	2.503e-05	2.50648e-05	3.946	0.0006947	0.000857767	6.248	5.115e-06	5.1241e-06	4.603	0.0124	0.0127634	SiteClass[FBgn0032136|Apoltp|INTRON|0],TranscriptAnnot[SPLICE_SITE_REGION(LOW||||4333|Apoltp|protein_coding|CODING|FBtr0303874|1|1);INTRON(MODIFIER||||4333|Apoltp|protein_coding|CODING|FBtr0303874|1|1)]	-
3R_10302728_SNP	T	A	A	0.2258	7	24	8.518	8.108e-06	5.51993e-06	2.993	0.009913	0.00763988	5.755	1.509e-05	9.4094e-06	5.525	0.00124	0.0010836	SiteClass[FBgn0086901|cv-c|INTRON|0],TranscriptAnnot[INTRON(MODIFIER||||2351|cv-c|protein_coding|CODING|FBtr0112630|1|1);INTRON(MODIFIER||||2351|cv-c|protein_coding|CODING|FBtr0112632|2|1)]	(TF_binding_site|BDTNP1_TFBS_da|FBsf0000329204);(TF_binding_site|BDTNP1_TFBS_twi|FBsf0000264981)
3L_7863679_SNP	T	A	A	0.1562	5	27	9.687	5.646e-06	5.67484e-06	1.911	0.1575	0.180333	5.799	0.0001864	0.000186977	7.777	1.425e-05	1.43049e-05	SiteClass[FBgn0052365|CG32365|INTRON|0],TranscriptAnnot[INTRON(MODIFIER||||628|CG32365|protein_coding|CODING|FBtr0076746|2|1);INTRON(MODIFIER||||628|CG32365|protein_coding|CODING|FBtr0339897|1|1)]	-
3L_7852697_SNP	C	T	T	0.2258	7	24	8.567	6.858e-06	5.90093e-06	2.891	0.01043	0.0170885	5.729	1.375e-05	1.38886e-05	5.676	0.0008271	0.000530194	SiteClass[FBgn0016694|Pdp1|INTRON|0],TranscriptAnnot[INTRON(MODIFIER||||250|Pdp1|protein_coding|CODING|FBtr0076775|1|1);INTRON(MODIFIER||||264|Pdp1|protein_coding|CODING|FBtr0332083|1|1)]	-
2R_18741617_SNP	A	C	A	0.375	12	20	-4.632	0.00943	0.00933038	-3.918	8.326e-06	6.06211e-06	-4.275	0.0002561	0.000230995	-0.7137	0.6475	0.656214	SiteClass[FBgn0034786|CG13531|UPSTREAM|267;FBgn0010078|RpL23|UPSTREAM|289],TranscriptAnnot[UPSTREAM(MODIFIER||289||140|RpL23|protein_coding|CODING|FBtr0071897||1);UPSTREAM(MODIFIER||366||1815|CG13531|protein_coding|CODING|FBtr0071910||1);UPSTREAM(MODIFIER||267||1815|CG13531|protein_coding|CODING|FBtr0343182||1);INTERGENIC(MODIFIER||||||||||1)]	(TF_binding_site|BDTNP1_TFBS_dl|FBsf0000303993);(TF_binding_site|BDTNP1_TFBS_twi|FBsf0000200185);(TF_binding_site|mE1_TFBS_bab1|FBsf0000214339);(TF_binding_site|mE1_TFBS_HSA|FBsf0000359570);(TF_binding_site|mE1_TFBS_HSA|FBsf0000359571)
2R_14211272_DEL	T	TT	TT	0.4516	14	17	-2.571	0.1684	0.139793	-3.916	7.573e-06	6.51731e-06	-3.244	0.008652	0.00642489	1.345	0.388	0.443115	SiteClass[FBgn0010575|sbb|INTRON|0],TranscriptAnnot[INTRON(MODIFIER||||929|sbb|protein_coding|CODING|FBtr0301548|1|1);INTRON(MODIFIER||||939|sbb|protein_coding|CODING|FBtr0301549|1|1);INTRON(MODIFIER||||2312|sbb|protein_coding|CODING|FBtr0301550|2|1);INTRON(MODIFIER||||2330|sbb|protein_coding|CODING|FBtr0329997|1|1);INTRON(MODIFIER||||2302|sbb|protein_coding|CODING|FBtr0301547|1|1)]	(TF_binding_site|BDTNP1_TFBS_twi|FBsf0000199739)
2R_9054000_SNP	A	C	C	0.1613	5	26	8.851	8.613e-05	6.60937e-05	4.515	0.0003305	0.000262122	6.683	9.313e-06	6.56526e-06	4.337	0.03362	0.0283795	SiteClass[FBgn0033799|GLaz|NON_SYNONYMOUS_CODING|0],TranscriptAnnot[NON_SYNONYMOUS_CODING(MODERATE|MISSENSE|Gct/Tct|A23S|212|GLaz|protein_coding|CODING|FBtr0310151|2|1);NON_SYNONYMOUS_CODING(MODERATE|MISSENSE|Gct/Tct|A23S|212|GLaz|protein_coding|CODING|FBtr0087772|2|1);NON_SYNONYMOUS_CODING(MODERATE|MISSENSE|Gct/Tct|A23S|212|GLaz|protein_coding|CODING|FBtr0310155|2|1);NON_SYNONYMOUS_CODING(MODERA…	-
2L_3087362_SNP	G	A	G	0.2667	8	22	7.408	0.0001254	8.26435e-05	3.886	0.0002793	0.000187836	5.647	1.085e-05	6.67904e-06	3.522	0.04563	0.0376074	SiteClass[FBgn0015600|toc|INTRON|0],TranscriptAnnot[UPSTREAM(MODIFIER||871||840|toc|protein_coding|CODING|FBtr0329906||1);INTRON(MODIFIER||||993|toc|protein_coding|CODING|FBtr0077665|1|1);INTRON(MODIFIER||||2162|toc|protein_coding|CODING|FBtr0077662|6|1);INTRON(MODIFIER||||984|toc|protein_coding|CODING|FBtr0077663|4|1);INTRON(MODIFIER||||888|toc|protein_coding|CODING|FBtr0077664|2|1);INTRON(MODIF…	-
3R_14978745_SNP	G	A	A	0.2667	8	22	8.204	1.032e-05	6.68648e-06	2.861	0.01035	0.010044	5.533	1.756e-05	1.35528e-05	5.343	0.001379	0.00097534	SiteClass[FBgn0038682|CG5835|INTRON|0],TranscriptAnnot[INTRON(MODIFIER||||237|CG5835|protein_coding|CODING|FBtr0083751|1|1)]	-
X_14321423_SNP	C	A	C	0.1562	5	27	8.843	6.311e-05	6.32094e-05	4.474	0.0002906	0.000291897	6.658	6.684e-06	6.70973e-06	4.369	0.02921	0.0264011	SiteClass[FBgn0052600|dpr8|INTRON|0],TranscriptAnnot[INTRON(MODIFIER||||344|dpr8|protein_coding|CODING|FBtr0073913|6|1);INTRON(MODIFIER||||344|dpr8|protein_coding|CODING|FBtr0343518|5|1)]	-
X_14321572_SNP	C	A	C	0.1562	5	27	8.843	6.311e-05	6.32094e-05	4.474	0.0002906	0.000291897	6.658	6.684e-06	6.70973e-06	4.369	0.02921	0.0264011	SiteClass[FBgn0052600|dpr8|INTRON|0],TranscriptAnnot[INTRON(MODIFIER||||344|dpr8|protein_coding|CODING|FBtr0073913|6|1);INTRON(MODIFIER||||344|dpr8|protein_coding|CODING|FBtr0343518|5|1)]	-
2R_18741611_SNP	T	G	G	0.2903	9	22	-3.453	0.0876	0.0909892	-4.225	1.218e-05	6.71661e-06	-3.839	0.003979	0.00371394	0.7721	0.6534	0.60266	SiteClass[FBgn0034786|CG13531|UPSTREAM|261;FBgn0010078|RpL23|UPSTREAM|295],TranscriptAnnot[UPSTREAM(MODIFIER||295||140|RpL23|protein_coding|CODING|FBtr0071897||1);UPSTREAM(MODIFIER||360||1815|CG13531|protein_coding|CODING|FBtr0071910||1);UPSTREAM(MODIFIER||261||1815|CG13531|protein_coding|CODING|FBtr0343182||1);INTERGENIC(MODIFIER||||||||||1)]	(TF_binding_site|BDTNP1_TFBS_dl|FBsf0000303993);(TF_binding_site|BDTNP1_TFBS_twi|FBsf0000200185);(TF_binding_site|mE1_TFBS_bab1|FBsf0000214339);(TF_binding_site|mE1_TFBS_HSA|FBsf0000359570);(TF_binding_site|mE1_TFBS_HSA|FBsf0000359571)
2L_9486933_SNP	A	C	C	0.2333	7	23	-2.816	0.2016	0.229078	-4.663	1.289e-05	6.85397e-06	-3.74	0.01217	0.0137953	1.847	0.2996	0.300557	SiteClass[|||],TranscriptAnnot[INTERGENIC(MODIFIER||||||||||1)]	(TF_binding_site|mE1_TFBS_Trl|FBsf0000337452)
2L_16166313_SNP	A	G	G	0.2	6	24	9.018	1.169e-05	7.03548e-06	2.571	0.03786	0.0442217	5.795	5.786e-05	4.87655e-05	6.447	0.0003703	0.000228748	SiteClass[FBgn0001991|Ca-alpha1D|UTR_5_PRIME|0],TranscriptAnnot[UTR_5_PRIME(MODIFIER||6797||2023|Ca-alpha1D|protein_coding|CODING|FBtr0332021|2|1);UTR_5_PRIME(MODIFIER||6797||2059|Ca-alpha1D|protein_coding|CODING|FBtr0332025|2|1);UTR_5_PRIME(MODIFIER||6797||2026|Ca-alpha1D|protein_coding|CODING|FBtr0332024|2|1);UTR_5_PRIME(MODIFIER||6797||2023|Ca-alpha1D|protein_coding|CODING|FBtr0332023|2|1);UTR…	-
2R_12480116_SNP	C	T	T	0.2903	9	22	-4.333	0.01888	0.0283131	-4.269	9.358e-06	7.40009e-06	-4.301	0.0005284	0.000900952	-0.06402	0.9678	0.96962	SiteClass[FBgn0034142|CG8306|INTRON|0],TranscriptAnnot[INTRON(MODIFIER||||516|CG8306|protein_coding|CODING|FBtr0087120|1|1)]	-
2L_7200486_INS	TCT	T	T	0.1875	6	26	8.885	8.682e-06	7.43598e-06	3.165	0.008775	0.00888198	6.025	1.49e-05	1.31249e-05	5.72	0.001323	0.00117188	SiteClass[FBgn0031896|CG4502|INTRON|0],TranscriptAnnot[INTRON(MODIFIER||||306|CG4502|protein_coding|CODING|FBtr0079416|1|1);INTRON(MODIFIER||||306|CG4502|protein_coding|CODING|FBtr0079417|1|1)]	(TF_binding_site|BDTNP1_TFBS_dl|FBsf0000297233)
X_14321441_SNP	C	G	C	0.1667	5	25	8.792	7.536e-05	9.43264e-05	4.558	0.0003488	0.000233251	6.675	8.153e-06	7.48793e-06	4.234	0.03623	0.0313034	SiteClass[FBgn0052600|dpr8|INTRON|0],TranscriptAnnot[INTRON(MODIFIER||||344|dpr8|protein_coding|CODING|FBtr0073913|6|1);INTRON(MODIFIER||||344|dpr8|protein_coding|CODING|FBtr0343518|5|1)]	-
X_8105353_SNP	C	T	C	0.3438	11	21	7.156	1.539e-05	1.25103e-05	2.904	0.002949	0.00280502	5.03	9.54e-06	7.62699e-06	4.252	0.004312	0.00386995	SiteClass[FBgn0261873|sdt|INTRON|0],TranscriptAnnot[INTRON(MODIFIER||||1292|sdt|protein_coding|CODING|FBtr0089978|3|1);INTRON(MODIFIER||||859|sdt|protein_coding|CODING|FBtr0100375|3|1);INTRON(MODIFIER||||2020|sdt|protein_coding|CODING|FBtr0100376|7|1);INTRON(MODIFIER||||1527|sdt|protein_coding|CODING|FBtr0308218|7|1);INTRON(MODIFIER||||1941|sdt|protein_coding|CODING|FBtr0308220|8|1);INTRON(MODIFI…	(TF_binding_site|BDTNP1_TFBS_da|FBsf0000332075);(TF_binding_site|BDTNP1_TFBS_dl|FBsf0000317591);(TF_binding_site|BDTNP1_TFBS_hb|FBsf0000291863);(TF_binding_site|BDTNP1_TFBS_Med|FBsf0000288121);(TF_binding_site|BDTNP1_TFBS_sna|FBsf0000270051);(TF_binding_site|BDTNP1_TFBS_twi|FBsf0000205447);(TF_binding_site|mE1_TFBS_bab1|FBsf0000214987);(TF_binding_site|mE1_TFBS_cad|FBsf0000243056);(TF_binding_sit…
2L_3993402_SNP	A	G	G	0.2812	9	23	6.778	0.0001858	0.000217328	3.92	5.643e-05	5.65969e-05	5.349	7.832e-06	7.84671e-06	2.857	0.08167	0.0769302	SiteClass[|||],TranscriptAnnot[INTERGENIC(MODIFIER||||||||||1)]	-
2L_3993404_SNP	G	C	C	0.2812	9	23	6.778	0.0001858	0.000217328	3.92	5.643e-05	5.65969e-05	5.349	7.832e-06	7.84671e-06	2.857	0.08167	0.0769302	SiteClass[|||],TranscriptAnnot[INTERGENIC(MODIFIER||||||||||1)]	-
3R_8093990_SNP	G	T	T	0.125	4	28	10.52	7.927e-06	7.94705e-06	3.105	0.03253	0.041353	6.812	4.453e-05	4.46488e-05	7.413	0.000317	0.000354569	SiteClass[FBgn0003651|svp|INTRON|0;FBgn0264831|CR44039|UPSTREAM|516],TranscriptAnnot[UPSTREAM(MODIFIER||516|||CR44039|ncRNA|NON_CODING|FBtr0334693||1);INTRON(MODIFIER||||281|svp|protein_coding|CODING|FBtr0082562|1|1)]	-
3L_7720278_SNP	G	T	T	0.1333	4	26	10.02	1.697e-06	3.76975e-05	4.718	0.0009141	0.000854033	7.369	1.212e-06	8.05096e-06	5.301	0.005008	0.0141423	SiteClass[FBgn0052373|CG32373|INTRON|0;FBgn0035813|CG8492|DOWNSTREAM|626;FBgn0035812|CG7457|UPSTREAM|705],TranscriptAnnot[UPSTREAM(MODIFIER||705||1405|CG7457|protein_coding|CODING|FBtr0076814||1);DOWNSTREAM(MODIFIER||626||1360|CG8492|protein_coding|CODING|FBtr0306682||1);INTRON(MODIFIER||||486|CG32373|protein_coding|CODING|FBtr0076806|1|1);INTRON(MODIFIER||||486|CG32373|protein_coding|CODING|FBtr…	(TF_binding_site|mE1_TFBS_HSA|FBsf0000363057)
2R_17388029_SNP	A	T	T	0.25	8	24	8.012	8.585e-06	8.62492e-06	3.083	0.004204	0.00498271	5.547	8.122e-06	8.15217e-06	4.929	0.002334	0.00233926	SiteClass[FBgn0034631|TAF1C-like|NON_SYNONYMOUS_CODING|0],TranscriptAnnot[NON_SYNONYMOUS_CODING(MODERATE|MISSENSE|cAa/cTa|Q341L|842|TAF1C-like|protein_coding|CODING|FBtr0071701|2|1)]	(TF_binding_site|mE1_TFBS_HSA|FBsf0000359089);(TF_binding_site|mE1_TFBS_sens|FBsf0000229225)
3L_6431290_SNP	G	A	A	0.5	16	16	-5.155	0.002317	0.00232306	-3.791	8.494e-06	8.51948e-06	-4.473	5.257e-05	5.27679e-05	-1.364	0.3643	0.394623	SiteClass[FBgn0261801|CG42747|INTRON|0],TranscriptAnnot[INTRON(MODIFIER||||404|CG42747|protein_coding|CODING|FBtr0303270|1|1)]	-
2R_14276222_SNP	C	T	T	0.1935	6	25	-2.952	0.1677	0.204651	-4.869	1.216e-05	8.8315e-06	-3.911	0.008014	0.0122294	1.917	0.2673	0.346381	SiteClass[FBgn0040736|IM3|DOWNSTREAM|227;FBgn0040735|CG16836|UPSTREAM|278],TranscriptAnnot[UTR_3_PRIME(MODIFIER||342||39|IM3|protein_coding|CODING|FBtr0340328|2|1);UPSTREAM(MODIFIER||278||76|CG16836|protein_coding|CODING|FBtr0086666||1);DOWNSTREAM(MODIFIER||227||39|IM3|protein_coding|CODING|FBtr0086665||1)]	(TF_binding_site|BDTNP1_TFBS_dl|FBsf0000303041)
3L_9688635_SNP	A	C	C	0.1562	5	27	8.632	0.0001063	0.000106442	4.557	0.0002082	0.000261081	6.594	8.926e-06	8.94383e-06	4.075	0.04309	0.0445334	SiteClass[FBgn0266596|CR45121|EXON|0;FBgn0036030|CG6767|INTRON|0],TranscriptAnnot[UPSTREAM(MODIFIER||94||388|CG6767|protein_coding|CODING|FBtr0076416||1);UPSTREAM(MODIFIER||94||373|CG6767|protein_coding|CODING|FBtr0310663||1);UPSTREAM(MODIFIER||94||369|CG6767|protein_coding|CODING|FBtr0333856||1);INTRON(MODIFIER||||350|CG6767|protein_coding|CODING|FBtr0076415|1|1);INTRON(MODIFIER||||354|CG6767|pr…	(TF_binding_site|BDTNP1_TFBS_dl|FBsf0000306542);(TF_binding_site|mE1_TFBS_HSA|FBsf0000363721);(TF_binding_site|mE1_TFBS_Trl|FBsf0000339743)
3L_9688650_SNP	A	G	G	0.1562	5	27	8.632	0.0001063	0.000106442	4.557	0.0002082	0.000261081	6.594	8.926e-06	8.94383e-06	4.075	0.04309	0.0445334	SiteClass[FBgn0036030|CG6767|INTRON|0;FBgn0266596|CR45121|EXON|0],TranscriptAnnot[UPSTREAM(MODIFIER||109||388|CG6767|protein_coding|CODING|FBtr0076416||1);UPSTREAM(MODIFIER||109||373|CG6767|protein_coding|CODING|FBtr0310663||1);UPSTREAM(MODIFIER||109||369|CG6767|protein_coding|CODING|FBtr0333856||1);INTRON(MODIFIER||||350|CG6767|protein_coding|CODING|FBtr0076415|1|1);INTRON(MODIFIER||||354|CG6767…	(TF_binding_site|BDTNP1_TFBS_dl|FBsf0000306542);(TF_binding_site|mE1_TFBS_HSA|FBsf0000363721);(TF_binding_site|mE1_TFBS_Trl|FBsf0000339743)
2R_17388727_SNP	A	G	G	0.2812	9	23	7.696	9.251e-06	9.2818e-06	2.912	0.005122	0.00440754	5.304	1.003e-05	1.25836e-05	4.785	0.002123	0.00212912	SiteClass[FBgn0034631|TAF1C-like|SYNONYMOUS_CODING|0;FBgn0043070|MESK2|UPSTREAM|875],TranscriptAnnot[SYNONYMOUS_CODING(LOW|SILENT|tgC/tgT|C108|842|TAF1C-like|protein_coding|CODING|FBtr0071701|2|1);UPSTREAM(MODIFIER||875||409|MESK2|protein_coding|CODING|FBtr0089703||1);UPSTREAM(MODIFIER||875||468|MESK2|protein_coding|CODING|FBtr0089704||1);UPSTREAM(MODIFIER||875||485|MESK2|protein_coding|CODING|FB…	(TF_binding_site|BDTNP1_TFBS_dl|FBsf0000303716);(TF_binding_site|BDTNP1_TFBS_Med|FBsf0000281163);(TF_binding_site|BDTNP1_TFBS_twi|FBsf0000200052);(TF_binding_site|BDTNP1_TFBS_z|FBsf0000196771);(TF_binding_site|mE1_TFBS_sens|FBsf0000229225)
2R_10262884_SNP	G	T	T	0.129	4	27	10.48	1.207e-05	9.45471e-06	3.069	0.03761	0.0454853	6.775	6.426e-05	5.34411e-05	7.411	0.000412	0.000360182	SiteClass[FBgn0033931|Obp50e|UTR_5_PRIME|0;FBgn0050075|CG30075|UPSTREAM|542;FBgn0085214|CG34185|UPSTREAM|984],TranscriptAnnot[UTR_5_PRIME(MODIFIER||48||196|Obp50e|protein_coding|CODING|FBtr0087556|1|1);UPSTREAM(MODIFIER||984||126|CG34185|protein_coding|CODING|FBtr0112378||1);UPSTREAM(MODIFIER||542||195|CG30075|protein_coding|CODING|FBtr0087555||1)]	-
3R_7762844_SNP	G	T	T	0.3548	11	20	7.05	3.569e-05	3.429e-05	3.16	0.001312	0.00124117	5.105	9.848e-06	9.50357e-06	3.889	0.01194	0.0112528	SiteClass[FBgn0037963|Cad87A|INTRON|0],TranscriptAnnot[INTRON(MODIFIER||||1975|Cad87A|protein_coding|CODING|FBtr0082513|2|1)]	-
2R_19276807_SNP	A	T	T	0.129	4	27	-3.552	0.2007	0.204929	-5.724	1.117e-05	9.52004e-06	-4.638	0.01185	0.0122781	2.172	0.3455	0.346477	SiteClass[FBgn0028497|CG3530|UTR_3_PRIME|0;FBgn0034858|eIF2B-delta|DOWNSTREAM|232],TranscriptAnnot[UTR_3_PRIME(MODIFIER||237||639|CG3530|protein_coding|CODING|FBtr0112940|10|1);UTR_3_PRIME(MODIFIER||237||689|CG3530|protein_coding|CODING|FBtr0072028|10|1);UTR_3_PRIME(MODIFIER||237||761|CG3530|protein_coding|CODING|FBtr0072029|10|1);DOWNSTREAM(MODIFIER||232||576|eIF2B-delta|protein_coding|CODING|FB…	(TF_binding_site|mE1_TFBS_chinmo|FBsf0000211892)
2L_1753789_SNP	T	G	G	0.3667	11	19	-2.597	0.1909	0.190769	-4.047	6.791e-06	1.17275e-05	-3.322	0.01064	0.0107474	1.45	0.3843	0.361324	SiteClass[FBgn0031364|CG17648|DOWNSTREAM|941],TranscriptAnnot[DOWNSTREAM(MODIFIER||941||128|CG17648|protein_coding|CODING|FBtr0077887||1);INTERGENIC(MODIFIER||||||||||1)]	-
3L_2619676_SNP	C	T	C	0.375	12	20	-3.087	0.094	0.086479	-3.907	9.084e-06	1.18121e-05	-3.497	0.004096	0.00390183	0.82	0.5991	0.655921	SiteClass[FBgn0011828|Pxn|INTRON|0],TranscriptAnnot[INTRON(MODIFIER||||457|Pxn|protein_coding|CODING|FBtr0072950|2|1);INTRON(MODIFIER||||1527|Pxn|protein_coding|CODING|FBtr0072951|2|1);INTRON(MODIFIER||||1527|Pxn|protein_coding|CODING|FBtr0072952|2|1);INTRON(MODIFIER||||1527|Pxn|protein_coding|CODING|FBtr0072953|2|1);INTRON(MODIFIER||||1527|Pxn|protein_coding|CODING|FBtr0072954|1|1)]	-
2R_19085559_SNP	A	G	G	0.2258	7	24	8.323	8.004e-06	1.24724e-05	2.879	0.01387	0.0124337	5.601	2.25e-05	2.54963e-05	5.444	0.0009861	0.00126278	SiteClass[FBgn0085400|CG34371|INTRON|0],TranscriptAnnot[INTRON(MODIFIER||||1140|CG34371|protein_coding|CODING|FBtr0112596|1|1);INTRON(MODIFIER||||1174|CG34371|protein_coding|CODING|FBtr0330239|1|1)]	-
2R_7205449_SNP	G	C	C	0.129	4	27	10.07	1.801e-06	2.7899e-05	3.193	0.02423	0.0222499	6.632	1.046e-05	7.97995e-05	6.878	0.0005217	0.00106081	SiteClass[FBgn0016047|nompA|INTRON|0],TranscriptAnnot[UPSTREAM(MODIFIER||335||1557|nompA|protein_coding|CODING|FBtr0089379||1);UPSTREAM(MODIFIER||335||1549|nompA|protein_coding|CODING|FBtr0089382||1);INTRON(MODIFIER||||1549|nompA|protein_coding|CODING|FBtr0089380|1|1);INTRON(MODIFIER||||1557|nompA|protein_coding|CODING|FBtr0089381|1|1);INTRON(MODIFIER||||1306|nompA|protein_coding|CODING|FBtr03394…	-
3L_5678157_SNP	A	C	C	0.129	4	27	9.688	8.501e-06	6.62207e-05	4.039	0.004936	0.00446841	6.863	1.37e-05	3.80675e-05	5.65	0.003097	0.00857706	SiteClass[FBgn0085447|sif|INTRON|0],TranscriptAnnot[INTRON(MODIFIER||||2072|sif|protein_coding|CODING|FBtr0112708|14|1);INTRON(MODIFIER||||2657|sif|protein_coding|CODING|FBtr0112712|13|1);INTRON(MODIFIER||||2072|sif|protein_coding|CODING|FBtr0330122|14|1);INTRON(MODIFIER||||2734|sif|protein_coding|CODING|FBtr0330123|14|1);INTRON(MODIFIER||||2091|sif|protein_coding|CODING|FBtr0330125|14|1);INTRON(…	-

## Sheet: Change (Exercise - Control)
ID	MinorAllele	MajorAllele	RefAllele	MAF	MinorAlleleCount	MajorAlleleCount	FemaleEff	FemalePval	FemaleMixedPval	MaleEff	MaleEffPval	MaleMixedPval	AvgEff	AvgPval	AvgMixedPval	DiffEff	DiffPval	DiffMixedPval	GeneAnnotation	RegulationAnnotation
3R_2137534_SNP	T	G	G	0.2258	7	24	-3.169	6.664e-07	3.37371e-07	-0.7494	0.2889	0.313358	-1.959	8.294e-06	5.77524e-06	-2.419	0.01847	0.0132439	SiteClass[FBgn0037427|Osi17|UTR_5_PRIME|0;FBgn0051560|CG31560|DOWNSTREAM|922],TranscriptAnnot[UTR_5_PRIME(MODIFIER||4075||750|Osi17|protein_coding|CODING|FBtr0334538|1|1);UTR_5_PRIME(MODIFIER||4075||648|Osi17|protein_coding|CODING|FBtr0334536|1|1);DOWNSTREAM(MODIFIER||922||279|CG31560|protein_coding|CODING|FBtr0078609||1)]	(TF_binding_site|mE1_TFBS_HSA|FBsf0000368925);(TF_binding_site|mE1_TFBS_HSA|FBsf0000368926)
X_6699629_SNP	G	A	A	0.3	9	21	-2.928	1.109e-06	4.23912e-07	0.06013	0.9246	0.839559	-1.434	0.0007381	0.000886071	-2.988	0.001053	0.000551843	SiteClass[FBgn0029903|pod1|INTRON|0],TranscriptAnnot[INTRON(MODIFIER||||1074|pod1|protein_coding|CODING|FBtr0070964|1|1);INTRON(MODIFIER||||1255|pod1|protein_coding|CODING|FBtr0112956|1|1);INTRON(MODIFIER||||1266|pod1|protein_coding|CODING|FBtr0308228|1|1);INTRON(MODIFIER||||1074|pod1|protein_coding|CODING|FBtr0070965|1|1);INTRON(MODIFIER||||1074|pod1|protein_coding|CODING|FBtr0070966|1|1);INTRON…	(TF_binding_site|BDTNP1_TFBS_dl|FBsf0000317145);(TF_binding_site|mE1_TFBS_Trl|FBsf0000342527)
2R_4704127_SNP	C	A	A	0.1667	5	25	-2.747	0.0005823	0.00052425	-1.985	0.01101	0.0085922	-2.366	1.251e-06	7.7595e-07	-0.7618	0.5353	0.517619	SiteClass[FBgn0024189|sns|INTRON|0],TranscriptAnnot[INTRON(MODIFIER||||1479|sns|protein_coding|CODING|FBtr0088635|2|1);INTRON(MODIFIER||||1542|sns|protein_coding|CODING|FBtr0111043|2|1);INTRON(MODIFIER||||1492|sns|protein_coding|CODING|FBtr0339277|2|1)]	-
2R_4703050_SNP	G	A	A	0.1667	5	25	-2.647	0.001259	0.000920018	-2.02	0.009167	0.00737038	-2.334	2.967e-06	1.32447e-06	-0.627	0.6113	0.592763	SiteClass[FBgn0024189|sns|INTRON|0],TranscriptAnnot[INTRON(MODIFIER||||1479|sns|protein_coding|CODING|FBtr0088635|2|1);INTRON(MODIFIER||||1542|sns|protein_coding|CODING|FBtr0111043|2|1);INTRON(MODIFIER||||1492|sns|protein_coding|CODING|FBtr0339277|2|1)]	-
2R_4702589_SNP	C	T	T	0.1562	5	27	-2.673	0.0007243	0.000725572	-1.944	0.009749	0.00976608	-2.309	1.554e-06	1.56246e-06	-0.7296	0.5421	0.530438	SiteClass[FBgn0024189|sns|INTRON|0],TranscriptAnnot[INTRON(MODIFIER||||1479|sns|protein_coding|CODING|FBtr0088635|2|1);INTRON(MODIFIER||||1542|sns|protein_coding|CODING|FBtr0111043|2|1);INTRON(MODIFIER||||1492|sns|protein_coding|CODING|FBtr0339277|2|1)]	-
2R_4703754_SNP	T	C	C	0.1562	5	27	-2.673	0.0007243	0.000725572	-1.944	0.009749	0.00976608	-2.309	1.554e-06	1.56246e-06	-0.7296	0.5421	0.530438	SiteClass[FBgn0024189|sns|INTRON|0],TranscriptAnnot[INTRON(MODIFIER||||1479|sns|protein_coding|CODING|FBtr0088635|2|1);INTRON(MODIFIER||||1542|sns|protein_coding|CODING|FBtr0111043|2|1);INTRON(MODIFIER||||1492|sns|protein_coding|CODING|FBtr0339277|2|1)]	-
2R_4705701_SNP	G	T	T	0.1562	5	27	-2.673	0.0007243	0.000725572	-1.944	0.009749	0.00976608	-2.309	1.554e-06	1.56246e-06	-0.7296	0.5421	0.530438	SiteClass[FBgn0024189|sns|INTRON|0],TranscriptAnnot[INTRON(MODIFIER||||1479|sns|protein_coding|CODING|FBtr0088635|2|1);INTRON(MODIFIER||||1542|sns|protein_coding|CODING|FBtr0111043|2|1);INTRON(MODIFIER||||1492|sns|protein_coding|CODING|FBtr0339277|2|1)]	-
2R_4705927_SNP	C	T	T	0.1562	5	27	-2.673	0.0007243	0.000725572	-1.944	0.009749	0.00976608	-2.309	1.554e-06	1.56246e-06	-0.7296	0.5421	0.530438	SiteClass[FBgn0024189|sns|INTRON|0],TranscriptAnnot[INTRON(MODIFIER||||1479|sns|protein_coding|CODING|FBtr0088635|2|1);INTRON(MODIFIER||||1542|sns|protein_coding|CODING|FBtr0111043|2|1);INTRON(MODIFIER||||1492|sns|protein_coding|CODING|FBtr0339277|2|1)]	-
2L_7362178_DEL	C	TTTAACATATT	TTTAACATATT	0.1613	5	26	-2.634	0.0009771	0.000941608	-1.957	0.01074	0.00946747	-2.296	2.55e-06	2.13184e-06	-0.6774	0.5769	0.565809	SiteClass[|||],TranscriptAnnot[INTERGENIC(MODIFIER||||||||||1)]	(TF_binding_site|mE1_TFBS_Kr|FBsf0000253209)
2L_736070_SNP	G	T	T	0.1667	5	25	-0.8607	0.3313	0.320806	3.167	4.874e-06	2.25384e-06	1.153	0.04547	0.0396609	-4.028	0.0002662	0.000187026	SiteClass[|||],TranscriptAnnot[INTERGENIC(MODIFIER||||||||||1)]	-
2R_4702931_SNP	T	C	C	0.1613	5	26	-2.733	0.0005999	0.000539887	-1.848	0.01102	0.0149319	-2.291	2.521e-06	2.29819e-06	-0.8853	0.4467	0.439764	SiteClass[FBgn0024189|sns|INTRON|0],TranscriptAnnot[INTRON(MODIFIER||||1479|sns|protein_coding|CODING|FBtr0088635|2|1);INTRON(MODIFIER||||1542|sns|protein_coding|CODING|FBtr0111043|2|1);INTRON(MODIFIER||||1492|sns|protein_coding|CODING|FBtr0339277|2|1)]	-
3R_11811010_SNP	T	C	C	0.1562	5	27	-2.84	0.0002693	0.000269444	-1.718	0.02416	0.0262589	-2.279	2.464e-06	2.46709e-06	-1.122	0.3465	0.338061	SiteClass[FBgn0003507|srp|UPSTREAM|864;FBgn0264982|CR44133|UPSTREAM|893],TranscriptAnnot[UPSTREAM(MODIFIER||864||746|srp|protein_coding|CODING|FBtr0100595||1);UPSTREAM(MODIFIER||864||731|srp|protein_coding|CODING|FBtr0306244||1);UPSTREAM(MODIFIER||864||469|srp|protein_coding|CODING|FBtr0335424||1);UPSTREAM(MODIFIER||893|||CR44133|ncRNA|NON_CODING|FBtr0335425||1);INTERGENIC(MODIFIER||||||||||1)]	(TF_binding_site|BDTNP1_TFBS_da|FBsf0000329387);(TF_binding_site|BDTNP1_TFBS_dl|FBsf0000311973);(TF_binding_site|BDTNP1_TFBS_twi|FBsf0000265125);(TF_binding_site|mE1_TFBS_HSA|FBsf0000372033)
3L_19133647_SNP	C	G	G	0.125	4	28	-2.906	0.0008414	0.000842231	-2.085	0.0118	0.0125808	-2.495	2.698e-06	2.70385e-06	-0.8207	0.5322	0.526885	SiteClass[FBgn0016797|fz2|DOWNSTREAM|428],TranscriptAnnot[DOWNSTREAM(MODIFIER||428||694|fz2|protein_coding|CODING|FBtr0332735||1);INTERGENIC(MODIFIER||||||||||1)]	(TF_binding_site|BDTNP1_TFBS_dl|FBsf0000308538);(TF_binding_site|BDTNP1_TFBS_hb|FBsf0000291570);(TF_binding_site|mE1_TFBS_bab1|FBsf0000214561);(TF_binding_site|mE1_TFBS_D|FBsf0000239528);(TF_binding_site|mE1_TFBS_GATAe|FBsf0000258619);(TF_binding_site|mE1_TFBS_h|FBsf0000257170);(TF_binding_site|mE1_TFBS_hkb|FBsf0000255572);(TF_binding_site|mE1_TFBS_HSA|FBsf0000366761);(TF_binding_site|mE1_TFBS_ru…
3L_8742795_SNP	A	C	C	0.125	4	28	-2.906	0.0008414	0.000842231	-2.085	0.0118	0.0125808	-2.495	2.698e-06	2.70385e-06	-0.8207	0.5322	0.526885	SiteClass[FBgn0040828|CG13306|UTR_5_PRIME|0],TranscriptAnnot[UTR_5_PRIME(MODIFIER||136||94|CG13306|protein_coding|CODING|FBtr0076592|1|1)]	(TF_binding_site|mE1_TFBS_bab1|FBsf0000214445)
3L_8743022_SNP	A	G	G	0.125	4	28	-2.906	0.0008414	0.000842231	-2.085	0.0118	0.0125808	-2.495	2.698e-06	2.70385e-06	-0.8207	0.5322	0.526885	SiteClass[FBgn0040828|CG13306|UPSTREAM|196],TranscriptAnnot[UPSTREAM(MODIFIER||196||94|CG13306|protein_coding|CODING|FBtr0076592||1);INTERGENIC(MODIFIER||||||||||1)]	-
3L_8742928_SNP	A	C	C	0.129	4	27	-2.857	0.001085	0.00110519	-2.128	0.01103	0.0109502	-2.493	4.182e-06	3.0222e-06	-0.7289	0.5793	0.577914	SiteClass[FBgn0040828|CG13306|UPSTREAM|102],TranscriptAnnot[UPSTREAM(MODIFIER||102||94|CG13306|protein_coding|CODING|FBtr0076592||1);INTERGENIC(MODIFIER||||||||||1)]	-
3R_13589845_SNP	T	C	C	0.1613	5	26	-2.911	4e-05	0.000175517	-1.613	0.02651	0.0359664	-2.262	4.944e-06	3.52488e-06	-1.298	0.209	0.241944	SiteClass[FBgn0038542|TyrR|UPSTREAM|935],TranscriptAnnot[UPSTREAM(MODIFIER||935||631|TyrR|protein_coding|CODING|FBtr0346161||1);INTERGENIC(MODIFIER||||||||||1)]	-
3L_22626199_SNP	T	C	T	0.4667	14	16	-0.3292	0.6254	0.61337	-2.327	7.822e-06	3.52892e-06	-1.328	0.001184	0.000738993	1.997	0.02498	0.0209583	SiteClass[FBgn0037171|CG14459|INTRON|0],TranscriptAnnot[INTRON(MODIFIER||||161|CG14459|protein_coding|CODING|FBtr0331779|1|1)]	-
X_15494863_SNP	G	T	T	0.1935	6	25	-2.421	0.001065	0.00112782	-1.788	0.01247	0.0110363	-2.105	3.799e-06	3.57942e-06	-0.6326	0.5743	0.54611	SiteClass[|||],TranscriptAnnot[INTERGENIC(MODIFIER||||||||||1)]	-
2L_11703615_SNP	C	T	T	0.129	4	27	-1.054	0.2679	0.265204	3.415	5.324e-06	3.69414e-06	1.18	0.05793	0.0560216	-4.469	0.0001624	0.000141384	SiteClass[|||],TranscriptAnnot[INTERGENIC(MODIFIER||||||||||1)]	-
X_4450481_INS	CC	C	C	0.129	4	27	-1.054	0.2679	0.265204	3.415	5.324e-06	3.69414e-06	1.18	0.05793	0.0560216	-4.469	0.0001624	0.000141384	SiteClass[FBgn0052773|CR32773|INTRON|0],TranscriptAnnot[INTRON(MODIFIER|||||CR32773|ncRNA|NON_CODING|FBtr0344480|2|1)]	(TF_binding_site|BDTNP1_TFBS_dl|FBsf0000316576);(TF_binding_site|BDTNP1_TFBS_twi|FBsf0000205069);(TF_binding_site|mE1_TFBS_disco|FBsf0000261300);(TF_binding_site|mE1_TFBS_HSA|FBsf0000379229)
3R_2196274_SNP	T	C	C	0.3226	10	21	-2.668	5.775e-06	3.76356e-06	-0.3891	0.5403	0.594833	-1.528	0.0002131	0.000165573	-2.278	0.01248	0.0087301	SiteClass[FBgn0037439|CG10286|SYNONYMOUS_CODING|0;FBgn0037440|CG1041|DOWNSTREAM|474],TranscriptAnnot[SYNONYMOUS_CODING(LOW|SILENT|cgC/cgT|R512|625|CG10286|protein_coding|CODING|FBtr0081717|1|1);DOWNSTREAM(MODIFIER||474||662|CG1041|protein_coding|CODING|FBtr0081734||1);DOWNSTREAM(MODIFIER||474||657|CG1041|protein_coding|CODING|FBtr0110774||1);DOWNSTREAM(MODIFIER||474||662|CG1041|protein_coding|COD…	(TF_binding_site|mE1_TFBS_cad|FBsf0000247731)
2R_5679616_SNP	A	T	T	0.129	4	27	-2.961	0.0007284	0.000656732	-1.991	0.01274	0.0170306	-2.476	4.165e-06	3.78276e-06	-0.9702	0.4472	0.447177	SiteClass[FBgn0027589|CG1688|INTRON|0;FBgn0265106|CR44208|DOWNSTREAM|816],TranscriptAnnot[DOWNSTREAM(MODIFIER||816|||CR44208|ncRNA|NON_CODING|FBtr0336934||1);INTRON(MODIFIER||||918|CG1688|protein_coding|CODING|FBtr0088495|2|1)]	-
2R_6607533_SNP	T	C	C	0.125	4	28	-1.102	0.2424	0.242406	3.4	3.884e-06	3.97542e-06	1.149	0.06187	0.0618966	-4.502	0.000116	0.000119245	SiteClass[FBgn0024836|stan|SYNONYMOUS_CODING|0],TranscriptAnnot[SYNONYMOUS_CODING(LOW|SILENT|caC/caT|H3645|3648|stan|protein_coding|CODING|FBtr0330601|6|1);UTR_3_PRIME(MODIFIER||217||3574|stan|protein_coding|CODING|FBtr0300578|5|1);UTR_3_PRIME(MODIFIER||217||3574|stan|protein_coding|CODING|FBtr0304899|7|1);UTR_3_PRIME(MODIFIER||195||3603|stan|protein_coding|CODING|FBtr0339463|8|1);UTR_3_PRIME(MOD…	-
2R_8894153_SNP	A	C	C	0.125	4	28	-1.102	0.2424	0.242406	3.4	3.884e-06	3.97542e-06	1.149	0.06187	0.0618966	-4.502	0.000116	0.000119245	SiteClass[FBgn0265623|Su_z_2|UTR_3_PRIME|0],TranscriptAnnot[UTR_3_PRIME(MODIFIER||2272||1368|Su_z_2|protein_coding|CODING|FBtr0087793|6|1);UTR_3_PRIME(MODIFIER||2272||1368|Su_z_2|protein_coding|CODING|FBtr0300387|6|1);UTR_3_PRIME(MODIFIER||807||1396|Su_z_2|protein_coding|CODING|FBtr0330613|6|1)]	(TF_binding_site|BDTNP1_TFBS_dl|FBsf0000301791);(TF_binding_site|BDTNP1_TFBS_Med|FBsf0000280158);(TF_binding_site|BDTNP1_TFBS_twi|FBsf0000199231);(TF_binding_site|mE1_TFBS_HSA|FBsf0000356202)
X_3971295_SNP	A	T	T	0.2903	9	22	0.08991	0.9003	0.898714	2.496	5.044e-06	4.52298e-06	1.293	0.003208	0.00296659	-2.407	0.01009	0.0089785	SiteClass[FBgn0263772|CG43689|INTRON|0],TranscriptAnnot[INTRON(MODIFIER||||1251|CG43689|protein_coding|CODING|FBtr0310491|1|1);INTRON(MODIFIER||||1309|CG43689|protein_coding|CODING|FBtr0310492|1|1);INTRON(MODIFIER||||1332|CG43689|protein_coding|CODING|FBtr0310493|1|1);INTRON(MODIFIER||||1648|CG43689|protein_coding|CODING|FBtr0310494|1|1);INTRON(MODIFIER||||1706|CG43689|protein_coding|CODING|FBtr0…	-
3L_352505_SNP	A	G	G	0.1613	5	26	-2.744	0.0006112	0.000506515	-1.743	0.0248	0.0225043	-2.243	6.583e-06	4.60093e-06	-1.001	0.4099	0.364914	SiteClass[FBgn0261985|Ptpmeg|SYNONYMOUS_CODING|0],TranscriptAnnot[SYNONYMOUS_CODING(LOW|SILENT|aaG/aaA|K97|974|Ptpmeg|protein_coding|CODING|FBtr0306559|4|1);SYNONYMOUS_CODING(LOW|SILENT|aaG/aaA|K97|974|Ptpmeg|protein_coding|CODING|FBtr0306563|4|1);SYNONYMOUS_CODING(LOW|SILENT|aaG/aaA|K97|974|Ptpmeg|protein_coding|CODING|FBtr0306562|4|1);SYNONYMOUS_CODING(LOW|SILENT|aaG/aaA|K97|974|Ptpmeg|protein_…	-
2L_6446677_SNP	T	C	C	0.2	6	24	-3.127	6.458e-06	6.17187e-06	-1.062	0.1614	0.166872	-2.094	6.93e-06	4.77909e-06	-2.065	0.06448	0.0560527	SiteClass[FBgn0031813|CG9527|INTRON|0],TranscriptAnnot[SPLICE_SITE_REGION(LOW||||703|CG9527|protein_coding|CODING|FBtr0089948|4|1);SPLICE_SITE_REGION(LOW||||724|CG9527|protein_coding|CODING|FBtr0114603|3|1);SPLICE_SITE_REGION(LOW||||703|CG9527|protein_coding|CODING|FBtr0329952|4|1);SPLICE_SITE_REGION(LOW||||703|CG9527|protein_coding|CODING|FBtr0345720|4|1);INTRON(MODIFIER||||703|CG9527|protein_co…	(TF_binding_site|mE1_TFBS_cad|FBsf0000241520);(TF_binding_site|mE1_TFBS_chinmo|FBsf0000207362);(TF_binding_site|mE1_TFBS_HSA|FBsf0000346057)
3R_2137239_SNP	A	G	G	0.2581	8	23	-2.828	3.139e-06	4.78633e-06	0.09316	0.8877	0.795732	-1.367	0.001296	0.00243673	-2.921	0.002106	0.00116369	SiteClass[FBgn0037427|Osi17|UPSTREAM|255;FBgn0051560|CG31560|DOWNSTREAM|627],TranscriptAnnot[UPSTREAM(MODIFIER||255||648|Osi17|protein_coding|CODING|FBtr0334536||1);UPSTREAM(MODIFIER||255||750|Osi17|protein_coding|CODING|FBtr0334538||1);DOWNSTREAM(MODIFIER||627||279|CG31560|protein_coding|CODING|FBtr0078609||1);INTERGENIC(MODIFIER||||||||||1)]	(TF_binding_site|mE1_TFBS_HSA|FBsf0000368925);(TF_binding_site|mE1_TFBS_HSA|FBsf0000368926);(TF_binding_site|mE1_TFBS_inv|FBsf0000236988)
3R_2137258_SNP	C	T	T	0.2581	8	23	-2.828	3.139e-06	4.78633e-06	0.09316	0.8877	0.795732	-1.367	0.001296	0.00243673	-2.921	0.002106	0.00116369	SiteClass[FBgn0037427|Osi17|UPSTREAM|236;FBgn0051560|CG31560|DOWNSTREAM|646],TranscriptAnnot[UPSTREAM(MODIFIER||236||648|Osi17|protein_coding|CODING|FBtr0334536||1);UPSTREAM(MODIFIER||236||750|Osi17|protein_coding|CODING|FBtr0334538||1);DOWNSTREAM(MODIFIER||646||279|CG31560|protein_coding|CODING|FBtr0078609||1);INTERGENIC(MODIFIER||||||||||1)]	(TF_binding_site|mE1_TFBS_HSA|FBsf0000368925);(TF_binding_site|mE1_TFBS_HSA|FBsf0000368926);(TF_binding_site|mE1_TFBS_inv|FBsf0000236988)
2L_5898007_SNP	C	G	G	0.1333	4	26	-2.927	0.001201	0.000810784	-2	0.01748	0.0182207	-2.463	6.531e-06	4.83044e-06	-0.9274	0.4926	0.479187	SiteClass[|||],TranscriptAnnot[INTERGENIC(MODIFIER||||||||||1)]	-
2L_3700636_SNP	A	G	G	0.1562	5	27	-0.9795	0.2543	0.239569	3.069	5.197e-06	5.27129e-06	1.045	0.06236	0.0624037	-4.049	0.0001501	0.000140745	SiteClass[FBgn0259955|CG42465|UTR_3_PRIME|0;FBgn0259956|Sfp24C1|UPSTREAM|38;FBgn0259957|CG42467|UPSTREAM|654;FBgn0259954|CG42464|DOWNSTREAM|810],TranscriptAnnot[UTR_3_PRIME(MODIFIER||107||73|CG42465|protein_coding|CODING|FBtr0300301|2|1);UPSTREAM(MODIFIER||38||80|Sfp24C1|protein_coding|CODING|FBtr0300302||1);UPSTREAM(MODIFIER||654||82|CG42467|protein_coding|CODING|FBtr0300303||1);DOWNSTREAM(MODIF…	-
2R_5978801_SNP	C	G	G	0.4333	13	17	0.2069	0.7605	0.752635	2.313	1.162e-05	5.40893e-06	1.26	0.002522	0.00151818	-2.106	0.01819	0.0148752	SiteClass[FBgn0033484|CG2269|INTRON|0],TranscriptAnnot[INTRON(MODIFIER||||783|CG2269|protein_coding|CODING|FBtr0088409|2|1);INTRON(MODIFIER||||783|CG2269|protein_coding|CODING|FBtr0305653|2|1);INTRON(MODIFIER||||703|CG2269|protein_coding|CODING|FBtr0088407|2|1);INTRON(MODIFIER||||703|CG2269|protein_coding|CODING|FBtr0088408|2|1)]	-
X_6699526_SNP	C	T	T	0.3125	10	22	-2.61	6.361e-06	5.59415e-06	0.3742	0.5468	0.494276	-1.118	0.008859	0.0088641	-2.984	0.0004483	0.000310295	SiteClass[FBgn0029903|pod1|INTRON|0],TranscriptAnnot[INTRON(MODIFIER||||1074|pod1|protein_coding|CODING|FBtr0070964|1|1);INTRON(MODIFIER||||1255|pod1|protein_coding|CODING|FBtr0112956|1|1);INTRON(MODIFIER||||1266|pod1|protein_coding|CODING|FBtr0308228|1|1);INTRON(MODIFIER||||1074|pod1|protein_coding|CODING|FBtr0070965|1|1);INTRON(MODIFIER||||1074|pod1|protein_coding|CODING|FBtr0070966|1|1);INTRON…	(TF_binding_site|BDTNP1_TFBS_dl|FBsf0000317144);(TF_binding_site|mE1_TFBS_Trl|FBsf0000342527)
X_6699534_SNP	A	C	C	0.3125	10	22	-2.61	6.361e-06	5.59415e-06	0.3742	0.5468	0.494276	-1.118	0.008859	0.0088641	-2.984	0.0004483	0.000310295	SiteClass[FBgn0029903|pod1|INTRON|0],TranscriptAnnot[INTRON(MODIFIER||||1074|pod1|protein_coding|CODING|FBtr0070964|1|1);INTRON(MODIFIER||||1255|pod1|protein_coding|CODING|FBtr0112956|1|1);INTRON(MODIFIER||||1266|pod1|protein_coding|CODING|FBtr0308228|1|1);INTRON(MODIFIER||||1074|pod1|protein_coding|CODING|FBtr0070965|1|1);INTRON(MODIFIER||||1074|pod1|protein_coding|CODING|FBtr0070966|1|1);INTRON…	(TF_binding_site|BDTNP1_TFBS_dl|FBsf0000317144);(TF_binding_site|mE1_TFBS_Trl|FBsf0000342527)
2L_396873_SNP	T	G	G	0.1613	5	26	-2.833	0.000362	0.00029617	-1.619	0.02777	0.0387775	-2.226	2.402e-06	5.85277e-06	-1.214	0.3104	0.304439	SiteClass[FBgn0031251|CG4213|NON_SYNONYMOUS_CODING|0;FBgn0263871|CR43718|DOWNSTREAM|302],TranscriptAnnot[NON_SYNONYMOUS_CODING(MODERATE|MISSENSE|aCa/aAa|T1208K|1253|CG4213|protein_coding|CODING|FBtr0078093|5|1);NON_SYNONYMOUS_CODING(MODERATE|MISSENSE|aCa/aAa|T1208K|1253|CG4213|protein_coding|CODING|FBtr0331204|5|1);DOWNSTREAM(MODIFIER||302|||CR43718|ncRNA|NON_CODING|FBtr0329831||1)]	(TF_binding_site|mE1_TFBS_cad|FBsf0000241025)
3R_11811002_SNP	G	A	A	0.1613	5	26	-2.842	0.0003512	0.000280789	-1.607	0.02664	0.0403456	-2.224	2.277e-06	6.0126e-06	-1.235	0.298	0.292807	SiteClass[FBgn0003507|srp|UPSTREAM|872;FBgn0264982|CR44133|UPSTREAM|901],TranscriptAnnot[UPSTREAM(MODIFIER||872||746|srp|protein_coding|CODING|FBtr0100595||1);UPSTREAM(MODIFIER||872||731|srp|protein_coding|CODING|FBtr0306244||1);UPSTREAM(MODIFIER||872||469|srp|protein_coding|CODING|FBtr0335424||1);UPSTREAM(MODIFIER||901|||CR44133|ncRNA|NON_CODING|FBtr0335425||1);INTERGENIC(MODIFIER||||||||||1)]	(TF_binding_site|BDTNP1_TFBS_da|FBsf0000329387);(TF_binding_site|BDTNP1_TFBS_dl|FBsf0000311973);(TF_binding_site|BDTNP1_TFBS_twi|FBsf0000265125);(TF_binding_site|mE1_TFBS_HSA|FBsf0000372033)
X_3461005_SNP	G	A	A	0.3548	11	20	-0.3464	0.5786	0.60429	2.33	2.717e-06	7.13034e-06	0.9919	0.006875	0.0182115	-2.677	0.001953	0.00177848	SiteClass[FBgn0052791|CG32791|INTRON|0;FBgn0052792|ppk8|INTRON|0],TranscriptAnnot[INTRON(MODIFIER||||432|CG32791|protein_coding|CODING|FBtr0333794|2|1);INTRON(MODIFIER||||432|ppk8|protein_coding|CODING|FBtr0307179|2|1)]	-
2L_7370184_SNP	G	A	A	0.2667	8	22	-2.203	0.001374	0.00107157	-1.526	0.02031	0.0176975	-1.864	9.878e-06	7.80777e-06	-0.6766	0.5159	0.471201	SiteClass[FBgn0264872|CR44063|INTRON|0;FBgn0031903|Wnt10|INTRON|0],TranscriptAnnot[INTRON(MODIFIER|||||CR44063|ncRNA|NON_CODING|FBtr0334816|1|1);INTRON(MODIFIER||||483|Wnt10|protein_coding|CODING|FBtr0303207|3|1)]	-
2L_7370188_SNP	G	A	A	0.2667	8	22	-2.203	0.001374	0.00107157	-1.526	0.02031	0.0176975	-1.864	9.878e-06	7.80777e-06	-0.6766	0.5159	0.471201	SiteClass[FBgn0031903|Wnt10|INTRON|0;FBgn0264872|CR44063|INTRON|0],TranscriptAnnot[INTRON(MODIFIER|||||CR44063|ncRNA|NON_CODING|FBtr0334816|1|1);INTRON(MODIFIER||||483|Wnt10|protein_coding|CODING|FBtr0303207|3|1)]	-
2R_6029582_SNP	T	A	T	0.3548	11	20	-0.1592	0.8017	0.81221	2.332	5.952e-06	8.132e-06	1.086	0.004645	0.00986367	-2.491	0.004219	0.00394028	SiteClass[FBgn0026388|Or46a|DOWNSTREAM|3;FBgn0263444|CR43467|UPSTREAM|3;FBgn0033491|CG18011|UPSTREAM|261],TranscriptAnnot[UPSTREAM(MODIFIER||261||985|CG18011|protein_coding|CODING|FBtr0088332||1);UPSTREAM(MODIFIER||3|||CR43467|ncRNA|NON_CODING|FBtr0309291||1);DOWNSTREAM(MODIFIER||3||381|Or46a|protein_coding|CODING|FBtr0088330||1);DOWNSTREAM(MODIFIER||3||384|Or46a|protein_coding|CODING|FBtr0088331…	(TF_binding_site|BDTNP1_TFBS_dl|FBsf0000301057);(TF_binding_site|BDTNP1_TFBS_ftz|FBsf0000295179);(TF_binding_site|mE1_TFBS_HSA|FBsf0000355188)
2L_18906350_DEL	T	TT	TT	0.2	6	24	-0.6849	0.4083	0.377265	2.825	1.763e-05	9.08829e-06	1.07	0.04649	0.0405526	-3.51	0.0008084	0.000526642	SiteClass[FBgn0265951|CR44738|EXON|0],TranscriptAnnot[EXON(MODIFIER|||||CR44738|ncRNA|NON_CODING|FBtr0342922|1|1)]	-
2L_12303966_SNP	C	T	C	0.1935	6	25	-3.068	1.238e-05	9.69706e-06	0.05344	0.9435	0.832422	-1.507	0.003034	0.00258126	-3.121	0.003034	0.00208425	SiteClass[FBgn0000114|aret|INTRON|0],TranscriptAnnot[INTRON(MODIFIER||||810|aret|protein_coding|CODING|FBtr0080344|8|1);INTRON(MODIFIER||||604|aret|protein_coding|CODING|FBtr0080345|7|1);INTRON(MODIFIER||||361|aret|protein_coding|CODING|FBtr0080347|5|1);INTRON(MODIFIER||||604|aret|protein_coding|CODING|FBtr0300567|7|1);INTRON(MODIFIER||||810|aret|protein_coding|CODING|FBtr0331645|8|1);INTRON(MODI…	-
3L_999558_SNP	G	C	C	0.3871	12	19	-1.456	0.02265	0.016783	1.961	0.0003614	0.000287749	0.2528	0.5686	0.562389	-3.417	1.53e-05	9.7983e-06	SiteClass[FBgn0024277|trio|INTRON|0],TranscriptAnnot[INTRON(MODIFIER||||2263|trio|protein_coding|CODING|FBtr0072644|11|1);INTRON(MODIFIER||||2263|trio|protein_coding|CODING|FBtr0072645|11|1);INTRON(MODIFIER||||804|trio|protein_coding|CODING|FBtr0072646|7|1);INTRON(MODIFIER||||658|trio|protein_coding|CODING|FBtr0072647|4|1);INTRON(MODIFIER||||398|trio|protein_coding|CODING|FBtr0072648|2|1);INTRON(…	-
3R_2137635_SNP	T	G	G	0.2258	7	24	-2.852	8.942e-06	1.05653e-05	-0.6086	0.3889	0.409696	-1.73	8.92e-05	0.000121619	-2.243	0.02891	0.0220108	SiteClass[FBgn0037427|Osi17|UTR_5_PRIME|0],TranscriptAnnot[UTR_5_PRIME(MODIFIER||3974||750|Osi17|protein_coding|CODING|FBtr0334538|1|1);UTR_5_PRIME(MODIFIER||3974||648|Osi17|protein_coding|CODING|FBtr0334536|1|1)]	(TF_binding_site|mE1_TFBS_HSA|FBsf0000368925);(TF_binding_site|mE1_TFBS_HSA|FBsf0000368926)
2R_4707434_SNP	C	T	T	0.1333	4	26	-2.861	0.0009658	0.00112517	-1.939	0.02266	0.0208741	-2.4	4.383e-06	1.07084e-05	-0.9224	0.4951	0.473199	SiteClass[FBgn0024189|sns|INTRON|0],TranscriptAnnot[INTRON(MODIFIER||||1479|sns|protein_coding|CODING|FBtr0088635|3|1);INTRON(MODIFIER||||1542|sns|protein_coding|CODING|FBtr0111043|3|1);INTRON(MODIFIER||||1492|sns|protein_coding|CODING|FBtr0339277|3|1)]	-
3R_13969157_SNP	A	C	C	0.129	4	27	-2.853	0.000886	0.00112607	-1.889	0.02622	0.0271966	-2.371	8.073e-06	1.39743e-05	-0.9648	0.4677	0.455579	SiteClass[|||],TranscriptAnnot[INTERGENIC(MODIFIER||||||||||1)]	(TF_binding_site|mE1_TFBS_HSA|FBsf0000372792);(TF_binding_site|mE1_TFBS_inv|FBsf0000237331)
2L_3260562_SNP	A	G	G	0.1333	4	26	-2.777	0.001304	0.00167106	-1.808	0.03196	0.0322239	-2.293	8.569e-06	3.58507e-05	-0.9689	0.4735	0.462535	SiteClass[FBgn0266876|CR45337|DOWNSTREAM|411],TranscriptAnnot[DOWNSTREAM(MODIFIER||411|||CR45337|ncRNA|NON_CODING|FBtr0345731||1);INTERGENIC(MODIFIER||||||||||1)]	-
3L_3528711_SNP	C	A	C	0.1333	4	26	-2.402	0.004857	0.00788331	-2.116	0.01105	0.0108956	-2.259	7.509e-06	5.09404e-05	-0.2853	0.8314	0.816476	SiteClass[FBgn0005640|Eip63E|INTRON|0],TranscriptAnnot[INTRON(MODIFIER||||522|Eip63E|protein_coding|CODING|FBtr0073131|1|1);INTRON(MODIFIER||||522|Eip63E|protein_coding|CODING|FBtr0073132|2|1);INTRON(MODIFIER||||509|Eip63E|protein_coding|CODING|FBtr0110920|1|1);INTRON(MODIFIER||||509|Eip63E|protein_coding|CODING|FBtr0302598|2|1);INTRON(MODIFIER||||538|Eip63E|protein_coding|CODING|FBtr0330068|1|1)]	-
2L_8317078_SNP	A	T	T	0.129	4	27	-2.637	0.001494	0.00300947	-1.793	0.03214	0.0353995	-2.215	8.736e-06	7.47571e-05	-0.8441	0.5252	0.512909	SiteClass[FBgn0262598|mtsh|UTR_3_PRIME|0;FBgn0032018|CG7806|DOWNSTREAM|67],TranscriptAnnot[UTR_3_PRIME(MODIFIER||130||649|mtsh|protein_coding|CODING|FBtr0301170|5|1);UTR_3_PRIME(MODIFIER||461||604|mtsh|protein_coding|CODING|FBtr0301169|6|1);DOWNSTREAM(MODIFIER||67||1487|CG7806|protein_coding|CODING|FBtr0079600||1)]	(TF_binding_site|mE1_TFBS_inv|FBsf0000234775)
