# Supplementary material for: The impact of exercise on protein levels in Drosophila melanogaster
Source: Biol Open. 2026 Jan 29;15(1):bio062342. doi: 10.1242/bio.062342 (PMC12893037; doi:10.1242/bio.062342)
Supplement: Table S6. — Only genetic variants with a p-value of less than 10-5 are shown. [file biolopen-15-062342-TableS6.xlsx]

## Sheet: Control
ID	MinorAllele	MajorAllele	RefAllele	MAF	MinorAlleleCount	MajorAlleleCount	FemaleEff	FemalePval	FemaleMixedPval	MaleEff	MaleEffPval	MaleMixedPval	AvgEff	AvgPval	AvgMixedPval	DiffEff	DiffPval	DiffMixedPval	GeneAnnotation	RegulationAnnotation
3L_2616188_SNP	T	C	C	0.25	8	24	-2.398	0.1561	0.126874	2.977	0.06253	0.0702959	0.2897	0.8521	0.923209	-5.375	3.138e-07	3.13563e-07	SiteClass[FBgn0011828|Pxn|INTRON|0],TranscriptAnnot[INTRON(MODIFIER||||457|Pxn|protein_coding|CODING|FBtr0072950|2|1);INTRON(MODIFIER||||1527|Pxn|protein_coding|CODING|FBtr0072951|2|1);INTRON(MODIFIER||||1527|Pxn|protein_coding|CODING|FBtr0072952|2|1);INTRON(MODIFIER||||1527|Pxn|protein_coding|CODING|FBtr0072953|2|1);INTRON(MODIFIER||||1527|Pxn|protein_coding|CODING|FBtr0072954|1|1)]	(TF_binding_site|mE1_TFBS_chinmo|FBsf0000209659)
3L_2616189_SNP	G	A	A	0.25	8	24	-2.398	0.1561	0.126874	2.977	0.06253	0.0702959	0.2897	0.8521	0.923209	-5.375	3.138e-07	3.13563e-07	SiteClass[FBgn0011828|Pxn|INTRON|0],TranscriptAnnot[INTRON(MODIFIER||||457|Pxn|protein_coding|CODING|FBtr0072950|2|1);INTRON(MODIFIER||||1527|Pxn|protein_coding|CODING|FBtr0072951|2|1);INTRON(MODIFIER||||1527|Pxn|protein_coding|CODING|FBtr0072952|2|1);INTRON(MODIFIER||||1527|Pxn|protein_coding|CODING|FBtr0072953|2|1);INTRON(MODIFIER||||1527|Pxn|protein_coding|CODING|FBtr0072954|1|1)]	(TF_binding_site|mE1_TFBS_chinmo|FBsf0000209659)
2R_6650420_SNP	A	T	T	0.125	4	28	9.286	4.656e-07	4.66781e-07	5.388	0.008015	0.00952146	7.337	3.445e-05	4.43068e-05	3.898	0.01544	0.0154326	SiteClass[FBgn0053144|CG33144|INTRON|0],TranscriptAnnot[INTRON(MODIFIER||||1102|CG33144|protein_coding|CODING|FBtr0088254|1|1);INTRON(MODIFIER||||1102|CG33144|protein_coding|CODING|FBtr0302517|2|1)]	-
2L_13980472_SNP	G	A	A	0.1333	4	26	9.304	1.182e-06	5.26138e-07	5.193	0.01214	0.0134856	7.248	7.297e-05	6.57781e-05	4.111	0.01167	0.0105813	SiteClass[FBgn0028939|NimC2|INTRON|0;FBgn0028940|Cyp28a5|DOWNSTREAM|903],TranscriptAnnot[DOWNSTREAM(MODIFIER||903||505|Cyp28a5|protein_coding|CODING|FBtr0080587||1);INTRON(MODIFIER||||648|NimC2|protein_coding|CODING|FBtr0080588|1|1);INTRON(MODIFIER||||701|NimC2|protein_coding|CODING|FBtr0080589|2|1);INTRON(MODIFIER||||701|NimC2|protein_coding|CODING|FBtr0343689|2|1)]	(TF_binding_site|mE1_TFBS_cad|FBsf0000242094)
2L_8290802_SNP	T	A	A	0.1935	6	25	5.825	0.001006	0.000856784	7.426	1.224e-06	6.86621e-07	6.625	8.432e-06	6.69912e-06	-1.6	0.2686	0.260351	SiteClass[FBgn0003502|Btk29A|INTRON|0;FBgn0011902|tRNA:K5:29A|DOWNSTREAM|3],TranscriptAnnot[DOWNSTREAM(MODIFIER||3|||tRNA:K5:29A|tRNA|NON_CODING|FBtr0079596||1);INTRON(MODIFIER||||464|Btk29A|protein_coding|CODING|FBtr0330693|1|1);INTRON(MODIFIER||||786|Btk29A|protein_coding|CODING|FBtr0079616|2|1);INTRON(MODIFIER||||786|Btk29A|protein_coding|CODING|FBtr0079617|2|1);INTRON(MODIFIER||||786|Btk29A|p…	(TF_binding_site|BDTNP1_TFBS_twi|FBsf0000201209);(TF_binding_site|mE1_TFBS_HSA|FBsf0000346720)
X_11554225_SNP	T	C	C	0.1562	5	27	8.35	7.865e-07	7.8916e-07	6.225	0.0004508	0.000607928	7.287	2.844e-06	2.8512e-06	2.125	0.1605	0.160441	SiteClass[FBgn0004370|Ptp10D|INTRON|0],TranscriptAnnot[INTRON(MODIFIER||||1631|Ptp10D|protein_coding|CODING|FBtr0073522|2|1);INTRON(MODIFIER||||1558|Ptp10D|protein_coding|CODING|FBtr0273235|2|1);INTRON(MODIFIER||||1990|Ptp10D|protein_coding|CODING|FBtr0330392|2|1);INTRON(MODIFIER||||1990|Ptp10D|protein_coding|CODING|FBtr0330393|2|1);INTRON(MODIFIER||||1653|Ptp10D|protein_coding|CODING|FBtr0330394…	-
2L_3488721_SNP	A	G	G	0.2	6	24	5.761	0.001542	0.00102774	7.383	2.442e-06	8.48831e-07	6.572	1.834e-05	7.13424e-06	-1.623	0.2634	0.255759	SiteClass[FBgn0031542|CG15414|INTRON|0],TranscriptAnnot[INTRON(MODIFIER||||320|CG15414|protein_coding|CODING|FBtr0077568|1|1)]	-
2L_2029317_SNP	C	T	C	0.3333	10	20	-1.804	0.2777	0.214901	3.173	0.03967	0.0451137	0.6846	0.6506	0.732525	-4.978	1.959e-06	8.49515e-07	SiteClass[FBgn0031384|CG4238|SYNONYMOUS_CODING|0],TranscriptAnnot[SYNONYMOUS_CODING(LOW|SILENT|Ctg/Ttg|L823|977|CG4238|protein_coding|CODING|FBtr0301066|7|1);SYNONYMOUS_CODING(LOW|SILENT|Ctg/Ttg|L774|928|CG4238|protein_coding|CODING|FBtr0301067|7|1);SYNONYMOUS_CODING(LOW|SILENT|Ctg/Ttg|L774|928|CG4238|protein_coding|CODING|FBtr0330671|8|1);SYNONYMOUS_CODING(LOW|SILENT|Ctg/Ttg|L808|962|CG4238|prot…	(TF_binding_site|mE1_TFBS_cad|FBsf0000241135);(TF_binding_site|mE1_TFBS_chinmo|FBsf0000207014);(TF_binding_site|mE1_TFBS_HSA|FBsf0000344539)
3L_907645_INS	T	TTGCCTTCTC	T	0.2	6	24	5.583	0.002186	0.00162295	7.463	1.445e-06	9.76569e-07	6.523	2.091e-05	1.19747e-05	-1.88	0.1887	0.186036	SiteClass[|||],TranscriptAnnot[INTERGENIC(MODIFIER||||||||||1)]	(regulatory_region|REDfly_CRMs|FBsf0000435570);(regulatory_region|REDfly_CRMs|FBsf0000435637);(regulatory_region|REDfly_CRMs|FBsf0000435822);(regulatory_region|REDfly_CRMs|FBsf0000436551);(TF_binding_site|BDTNP1_TFBS_da|FBsf0000325674);(TF_binding_site|BDTNP1_TFBS_dl|FBsf0000304897);(TF_binding_site|BDTNP1_TFBS_twi|FBsf0000202631)
X_5058587_SNP	C	G	C	0.1935	6	25	6.041	0.0006105	0.000491011	7.386	1.367e-06	1.15792e-06	6.713	6.162e-06	4.94989e-06	-1.345	0.3465	0.345805	SiteClass[FBgn0266098|rg|INTRON|0;FBgn0029746|CG15465|UPSTREAM|756],TranscriptAnnot[UTR_5_PRIME(MODIFIER||10686||422|CG15465|protein_coding|CODING|FBtr0344669|3|1);UTR_5_PRIME(MODIFIER||22579||3446|rg|protein_coding|CODING|FBtr0344651|3|1);UPSTREAM(MODIFIER||756||422|CG15465|protein_coding|CODING|FBtr0070742||1);UPSTREAM(MODIFIER||756||3239|rg|protein_coding|CODING|FBtr0344668||1);INTRON(MODIFIER…	(TF_binding_site|mE1_TFBS_HSA|FBsf0000379417);(TF_binding_site|mE1_TFBS_Trl|FBsf0000342415)
3L_1449416_DEL	C	CTC	CTC	0.1667	5	25	8.318	2.038e-06	1.158e-06	5.923	0.001404	0.00105477	7.121	1.278e-05	7.29355e-06	2.396	0.1188	0.114125	SiteClass[FBgn0003138|Ptp61F|INTRON|0],TranscriptAnnot[INTRON(MODIFIER||||431|Ptp61F|protein_coding|CODING|FBtr0310161|3|1)]	(TF_binding_site|mE1_TFBS_cnc|FBsf0000206457)
3L_3416168_SNP	T	A	A	0.1935	6	25	6.075	0.0002079	0.000427432	7.302	2.258e-06	1.17725e-06	6.688	2.904e-06	3.68625e-06	-1.226	0.374	0.390725	SiteClass[FBgn0014388|sty|INTRON|0],TranscriptAnnot[INTRON(MODIFIER||||589|sty|protein_coding|CODING|FBtr0073146|1|1);INTRON(MODIFIER||||589|sty|protein_coding|CODING|FBtr0073145|1|1)]	-
2R_12456738_SNP	G	C	G	0.2188	7	25	5.406	0.001037	0.0010388	6.876	1.713e-06	1.50635e-06	6.141	1.036e-05	1.13448e-05	-1.47	0.272	0.271897	SiteClass[FBgn0034137|CG4945|SYNONYMOUS_CODING|0;FBgn0034138|RpS15|DOWNSTREAM|879],TranscriptAnnot[SYNONYMOUS_CODING(LOW|SILENT|tcG/tcC|S388|533|CG4945|protein_coding|CODING|FBtr0340062|7|1);SYNONYMOUS_CODING(LOW|SILENT|tcG/tcC|S388|551|CG4945|protein_coding|CODING|FBtr0087098|7|1);SYNONYMOUS_CODING(LOW|SILENT|tcG/tcC|S388|577|CG4945|protein_coding|CODING|FBtr0087100|7|1);SYNONYMOUS_CODING(LOW|SI…	(TF_binding_site|mE1_TFBS_cad|FBsf0000246818);(TF_binding_site|mE1_TFBS_chinmo|FBsf0000211447);(TF_binding_site|mE1_TFBS_HSA|FBsf0000357476);(TF_binding_site|mE1_TFBS_sens|FBsf0000228404)
3R_9456453_SNP	C	T	T	0.1562	5	27	7.737	1.025e-05	1.02635e-05	7.024	4.124e-05	3.29591e-05	7.381	1.824e-06	1.59525e-06	0.7131	0.6426	0.642756	SiteClass[FBgn0267154|CR45594|DOWNSTREAM|142],TranscriptAnnot[DOWNSTREAM(MODIFIER||142|||CR45594|ncRNA|NON_CODING|FBtr0346238||1);INTERGENIC(MODIFIER||||||||||1)]	(TF_binding_site|BDTNP1_TFBS_sna|FBsf0000270966)
2L_2271930_SNP	A	T	T	0.3	9	21	-3.497	0.03522	0.0258526	1.427	0.3835	0.342168	-1.035	0.5047	0.486695	-4.924	7.332e-06	1.6156e-06	SiteClass[FBgn0264084|CR43753|EXON|0],TranscriptAnnot[EXON(MODIFIER|||||CR43753|ncRNA|NON_CODING|FBtr0330690|2|1)]	-
X_21805563_SNP	C	G	G	0.1333	4	26	9.028	3.153e-06	1.68006e-06	7.143	0.0001928	0.000148417	8.085	3.071e-06	1.64457e-06	1.885	0.2562	0.262286	SiteClass[|||],TranscriptAnnot[INTERGENIC(MODIFIER||||||||||1)]	(transposable_element|FlyBase|FBti0060579)
2L_1138601_SNP	A	T	T	0.1935	6	25	7.638	2.302e-06	1.70456e-06	5.032	0.003534	0.00351335	6.335	2.901e-05	2.71497e-05	2.606	0.06645	0.0619229	SiteClass[FBgn0031306|CG4577|INTRON|0],TranscriptAnnot[INTRON(MODIFIER||||445|CG4577|protein_coding|CODING|FBtr0077957|1|1);INTRON(MODIFIER||||446|CG4577|protein_coding|CODING|FBtr0332271|1|1)]	(TF_binding_site|mE1_TFBS_chinmo|FBsf0000206963)
3R_4572598_SNP	G	C	C	0.129	4	27	7.562	0.0002122	0.000168923	8.511	3.876e-06	1.70783e-06	8.037	3.841e-06	2.27511e-06	-0.9488	0.58	0.574175	SiteClass[FBgn0037623|CG9801|INTRON|0;FBgn0037624|CG8223|UPSTREAM|922],TranscriptAnnot[UPSTREAM(MODIFIER||922||492|CG8223|protein_coding|CODING|FBtr0081915||1);INTRON(MODIFIER||||709|CG9801|protein_coding|CODING|FBtr0081944|1|1);INTRON(MODIFIER||||709|CG9801|protein_coding|CODING|FBtr0081946|1|1)]	(TF_binding_site|BDTNP1_TFBS_da|FBsf0000328603);(TF_binding_site|BDTNP1_TFBS_dl|FBsf0000310474);(TF_binding_site|BDTNP1_TFBS_twi|FBsf0000264488)
X_11554243_SNP	T	A	A	0.1667	5	25	8.223	4.882e-07	1.7684e-06	6.119	0.0008391	0.000858285	7.171	5.099e-06	5.87551e-06	2.105	0.1524	0.167287	SiteClass[FBgn0004370|Ptp10D|INTRON|0],TranscriptAnnot[INTRON(MODIFIER||||1631|Ptp10D|protein_coding|CODING|FBtr0073522|2|1);INTRON(MODIFIER||||1558|Ptp10D|protein_coding|CODING|FBtr0273235|2|1);INTRON(MODIFIER||||1990|Ptp10D|protein_coding|CODING|FBtr0330392|2|1);INTRON(MODIFIER||||1990|Ptp10D|protein_coding|CODING|FBtr0330393|2|1);INTRON(MODIFIER||||1653|Ptp10D|protein_coding|CODING|FBtr0330394…	-
X_13733693_SNP	A	C	C	0.125	4	28	7.484	0.000197	0.000197213	8.473	2.829e-06	1.78637e-06	7.979	3.12e-06	2.82107e-06	-0.9889	0.5573	0.557019	SiteClass[FBgn0052626|AMPdeam|INTRON|0],TranscriptAnnot[SYNONYMOUS_CODING(LOW|SILENT|gcG/gcT|A37|798|AMPdeam|protein_coding|CODING|FBtr0340444|1|1);START_GAINED(LOW||||649|AMPdeam|protein_coding|CODING|FBtr0301045|1|1);UTR_5_PRIME(MODIFIER||4608||649|AMPdeam|protein_coding|CODING|FBtr0301045|1|1);INTRON(MODIFIER||||771|AMPdeam|protein_coding|CODING|FBtr0301044|1|1);INTRON(MODIFIER||||258|AMPdeam|…	(TF_binding_site|BDTNP1_TFBS_dl|FBsf0000318958);(TF_binding_site|mE1_TFBS_HSA|FBsf0000382283);(TF_binding_site|mE1_TFBS_inv|FBsf0000235466)
2R_16723690_SNP	A	T	T	0.1333	4	26	7.203	0.0003031	0.000422832	8.518	5.737e-06	1.81135e-06	7.86	7.476e-06	5.92227e-06	-1.316	0.4164	0.435813	SiteClass[FBgn0016984|sktl|UPSTREAM|157;FBgn0011674|insc|UPSTREAM|157],TranscriptAnnot[UPSTREAM(MODIFIER||157||859|insc|protein_coding|CODING|FBtr0071562||1);UPSTREAM(MODIFIER||157||792|sktl|protein_coding|CODING|FBtr0344196||1);INTERGENIC(MODIFIER||||||||||1)]	(TF_binding_site|BDTNP1_TFBS_da|FBsf0000324919);(TF_binding_site|BDTNP1_TFBS_dl|FBsf0000303500);(TF_binding_site|BDTNP1_TFBS_Med|FBsf0000281060);(TF_binding_site|BDTNP1_TFBS_slp1|FBsf0000272275);(TF_binding_site|BDTNP1_TFBS_tll|FBsf0000266879);(TF_binding_site|BDTNP1_TFBS_twi|FBsf0000199965);(TF_binding_site|BDTNP1_TFBS_z|FBsf0000196749);(TF_binding_site|mE1_TFBS_cad|FBsf0000247112);(TF_binding_s…
2R_15973768_SNP	T	A	A	0.2	6	24	7.65	4.084e-06	1.83709e-06	5.158	0.003111	0.0030657	6.404	3.377e-05	2.25001e-05	2.492	0.08337	0.0761375	SiteClass[FBgn0265843|CR44632|EXON|0],TranscriptAnnot[EXON(MODIFIER|||||CR44632|ncRNA|NON_CODING|FBtr0342684|2|1)]	-
X_17815555_SNP	A	G	G	0.4375	14	18	1.797	0.2252	0.17238	-2.673	0.05495	0.0674066	-0.4378	0.7467	0.848401	4.47	2.078e-06	2.07468e-06	SiteClass[FBgn0030884|CG6847|SYNONYMOUS_CODING|0],TranscriptAnnot[SYNONYMOUS_CODING(LOW|SILENT|ctG/ctA|L313|1000|CG6847|protein_coding|CODING|FBtr0344233|5|1);SYNONYMOUS_CODING(LOW|SILENT|ctG/ctA|L313|1000|CG6847|protein_coding|CODING|FBtr0074505|5|1)]	(TF_binding_site|BDTNP1_TFBS_sna|FBsf0000270397);(TF_binding_site|mE1_TFBS_chinmo|FBsf0000209097);(TF_binding_site|mE1_TFBS_HSA|FBsf0000349043)
X_21804699_SNP	C	G	G	0.129	4	27	8.848	4.539e-06	3.10675e-06	7.09	0.0002798	0.000156211	7.969	4.904e-06	2.32732e-06	1.758	0.2957	0.295276	SiteClass[|||],TranscriptAnnot[INTERGENIC(MODIFIER||||||||||1)]	(transposable_element|FlyBase|FBti0060579)
2R_7206103_SNP	A	T	T	0.1562	5	27	8.109	2.32e-06	2.32958e-06	4.963	0.007255	0.00937995	6.536	5.827e-05	5.84254e-05	3.146	0.0338	0.0337997	SiteClass[FBgn0016047|nompA|UPSTREAM|989],TranscriptAnnot[UTR_5_PRIME(MODIFIER||1105||1306|nompA|protein_coding|CODING|FBtr0339483|1|1);UTR_5_PRIME(MODIFIER||1105||1557|nompA|protein_coding|CODING|FBtr0089381|1|1);UTR_5_PRIME(MODIFIER||1105||1549|nompA|protein_coding|CODING|FBtr0089380|1|1);UPSTREAM(MODIFIER||989||1557|nompA|protein_coding|CODING|FBtr0089379||1);UPSTREAM(MODIFIER||989||1549|nompA…	-
3R_9456879_SNP	C	G	G	0.1613	5	26	7.645	1.529e-05	1.56731e-05	7.02	5.831e-05	3.68738e-05	7.333	2.97e-06	2.46899e-06	0.6243	0.6876	0.685812	SiteClass[FBgn0267154|CR45594|EXON|0;FBgn0038163|CG10841|UPSTREAM|785],TranscriptAnnot[UPSTREAM(MODIFIER||785||728|CG10841|protein_coding|CODING|FBtr0082795||1);UPSTREAM(MODIFIER||785||727|CG10841|protein_coding|CODING|FBtr0309093||1);EXON(MODIFIER|||||CR45594|ncRNA|NON_CODING|FBtr0346238|1|1)]	(TF_binding_site|BDTNP1_TFBS_sna|FBsf0000270966)
2R_12456996_SNP	T	C	T	0.2258	7	24	5.427	0.001268	0.00104888	6.808	2.921e-06	2.54746e-06	6.118	1.632e-05	1.42538e-05	-1.381	0.308	0.304866	SiteClass[FBgn0034137|CG4945|SYNONYMOUS_CODING|0;FBgn0034138|RpS15|DOWNSTREAM|621],TranscriptAnnot[SYNONYMOUS_CODING(LOW|SILENT|acT/acC|T474|533|CG4945|protein_coding|CODING|FBtr0340062|7|1);SYNONYMOUS_CODING(LOW|SILENT|acT/acC|T474|551|CG4945|protein_coding|CODING|FBtr0087098|7|1);SYNONYMOUS_CODING(LOW|SILENT|acT/acC|T474|577|CG4945|protein_coding|CODING|FBtr0087100|7|1);SYNONYMOUS_CODING(LOW|SI…	(TF_binding_site|mE1_TFBS_cad|FBsf0000246818);(TF_binding_site|mE1_TFBS_chinmo|FBsf0000211447);(TF_binding_site|mE1_TFBS_HSA|FBsf0000357476);(TF_binding_site|mE1_TFBS_sens|FBsf0000228404)
3R_12413948_SNP	C	G	G	0.4	12	18	3.614	0.01861	0.0156511	-0.9788	0.5278	0.466765	1.317	0.3656	0.365094	4.592	4.838e-06	2.66236e-06	SiteClass[|||],TranscriptAnnot[INTERGENIC(MODIFIER||||||||||1)]	-
3R_12413994_INS	AA	A	A	0.4	12	18	3.614	0.01861	0.0156511	-0.9788	0.5278	0.466765	1.317	0.3656	0.365094	4.592	4.838e-06	2.66236e-06	SiteClass[|||],TranscriptAnnot[INTERGENIC(MODIFIER||||||||||1)]	-
3L_11475296_SNP	A	G	G	0.125	4	28	8.821	3.181e-06	3.18262e-06	6.962	0.0003297	0.000209694	7.892	4.47e-06	3.01696e-06	1.858	0.2665	0.266835	SiteClass[|||],TranscriptAnnot[INTERGENIC(MODIFIER||||||||||1)]	-
3R_9458513_SNP	G	A	G	0.125	4	28	8.821	3.181e-06	3.18262e-06	6.962	0.0003297	0.000209694	7.892	4.47e-06	3.01696e-06	1.858	0.2665	0.266835	SiteClass[FBgn0038163|CG10841|INTRON|0],TranscriptAnnot[INTRON(MODIFIER||||728|CG10841|protein_coding|CODING|FBtr0082795|4|1);INTRON(MODIFIER||||727|CG10841|protein_coding|CODING|FBtr0309093|4|1)]	-
X_21788478_SNP	C	T	T	0.125	4	28	8.821	3.181e-06	3.18262e-06	6.962	0.0003297	0.000209694	7.892	4.47e-06	3.01696e-06	1.858	0.2665	0.266835	SiteClass[|||],TranscriptAnnot[INTERGENIC(MODIFIER||||||||||1)]	(transposable_element|FlyBase|FBti0060218)
X_21800106_SNP	A	G	G	0.125	4	28	8.821	3.181e-06	3.18262e-06	6.962	0.0003297	0.000209694	7.892	4.47e-06	3.01696e-06	1.858	0.2665	0.266835	SiteClass[|||],TranscriptAnnot[INTERGENIC(MODIFIER||||||||||1)]	(transposable_element|FlyBase|FBti0060692)
X_21806048_SNP	G	T	T	0.125	4	28	8.821	3.181e-06	3.18262e-06	6.962	0.0003297	0.000209694	7.892	4.47e-06	3.01696e-06	1.858	0.2665	0.266835	SiteClass[|||],TranscriptAnnot[INTERGENIC(MODIFIER||||||||||1)]	(transposable_element|FlyBase|FBti0060204)
3R_14465137_SNP	T	A	T	0.1613	5	26	8.024	5.121e-06	3.17439e-06	4.574	0.01636	0.015272	6.299	0.0001757	0.00012518	3.45	0.02115	0.0193221	SiteClass[FBgn0263974|qin|INTRON|0;FBgn0038632|CG14301|INTRON|0],TranscriptAnnot[INTRON(MODIFIER||||1857|qin|protein_coding|CODING|FBtr0329922|3|1);INTRON(MODIFIER||||196|CG14301|protein_coding|CODING|FBtr0290199|1|1)]	-
2L_6423853_SNP	G	A	G	0.3548	11	20	-2.598	0.0971	0.0738659	2.052	0.1735	0.208245	-0.2727	0.8505	0.75386	-4.65	4.677e-06	3.22199e-06	SiteClass[FBgn0263278|Fic|UPSTREAM|483;FBgn0011722|Tig|UPSTREAM|543],TranscriptAnnot[UPSTREAM(MODIFIER||543||2188|Tig|protein_coding|CODING|FBtr0079275||1);UPSTREAM(MODIFIER||543||2188|Tig|protein_coding|CODING|FBtr0343152||1);UPSTREAM(MODIFIER||483||492|Fic|protein_coding|CODING|FBtr0079257||1);INTERGENIC(MODIFIER||||||||||1)]	(TF_binding_site|BDTNP1_TFBS_dl|FBsf0000297033)
3L_897809_SNP	T	C	T	0.1875	6	26	5.494	0.001795	0.00180019	7.169	2.971e-06	3.47811e-06	6.332	2.169e-05	2.17581e-05	-1.675	0.2367	0.236621	SiteClass[FBgn0054057|CG34057|SYNONYMOUS_CODING|0;FBgn0054056|CG34056|DOWNSTREAM|445],TranscriptAnnot[SYNONYMOUS_CODING(LOW|SILENT|aaT/aaC|N109|355|CG34057|protein_coding|CODING|FBtr0100834|1|1);SYNONYMOUS_CODING(LOW|SILENT|aaT/aaC|N98|344|CG34057|protein_coding|CODING|FBtr0100835|2|1);DOWNSTREAM(MODIFIER||445||341|CG34056|protein_coding|CODING|FBtr0100833||1)]	(TF_binding_site|mE1_TFBS_sens|FBsf0000222321)
2L_6423727_SNP	G	A	G	0.3667	11	19	-2.587	0.1076	0.0792434	2.086	0.1781	0.206891	-0.2507	0.8661	0.768013	-4.672	7.254e-06	3.72823e-06	SiteClass[FBgn0011722|Tig|UPSTREAM|417;FBgn0263278|Fic|UPSTREAM|609],TranscriptAnnot[UPSTREAM(MODIFIER||417||2188|Tig|protein_coding|CODING|FBtr0079275||1);UPSTREAM(MODIFIER||417||2188|Tig|protein_coding|CODING|FBtr0343152||1);UPSTREAM(MODIFIER||609||492|Fic|protein_coding|CODING|FBtr0079257||1);INTERGENIC(MODIFIER||||||||||1)]	-
2L_6423775_SNP	C	T	C	0.3667	11	19	-2.587	0.1076	0.0792434	2.086	0.1781	0.206891	-0.2507	0.8661	0.768013	-4.672	7.254e-06	3.72823e-06	SiteClass[FBgn0011722|Tig|UPSTREAM|465;FBgn0263278|Fic|UPSTREAM|561],TranscriptAnnot[UPSTREAM(MODIFIER||465||2188|Tig|protein_coding|CODING|FBtr0079275||1);UPSTREAM(MODIFIER||465||2188|Tig|protein_coding|CODING|FBtr0343152||1);UPSTREAM(MODIFIER||561||492|Fic|protein_coding|CODING|FBtr0079257||1);INTERGENIC(MODIFIER||||||||||1)]	-
2L_6423778_SNP	A	T	A	0.3667	11	19	-2.587	0.1076	0.0792434	2.086	0.1781	0.206891	-0.2507	0.8661	0.768013	-4.672	7.254e-06	3.72823e-06	SiteClass[FBgn0011722|Tig|UPSTREAM|468;FBgn0263278|Fic|UPSTREAM|558],TranscriptAnnot[UPSTREAM(MODIFIER||468||2188|Tig|protein_coding|CODING|FBtr0079275||1);UPSTREAM(MODIFIER||468||2188|Tig|protein_coding|CODING|FBtr0343152||1);UPSTREAM(MODIFIER||558||492|Fic|protein_coding|CODING|FBtr0079257||1);INTERGENIC(MODIFIER||||||||||1)]	-
X_14350252_SNP	T	A	A	0.1333	4	26	8.812	5.24e-06	3.85869e-06	6.982	0.0005296	0.00023446	7.897	8.535e-06	3.81149e-06	1.83	0.2872	0.276823	SiteClass[FBgn0052600|dpr8|INTRON|0],TranscriptAnnot[INTRON(MODIFIER||||344|dpr8|protein_coding|CODING|FBtr0073913|9|1);INTRON(MODIFIER||||344|dpr8|protein_coding|CODING|FBtr0343518|8|1)]	-
3R_4568537_SNP	A	G	G	0.3333	10	20	6.244	9.042e-06	6.60157e-06	5.231	0.0002754	0.000211905	5.738	6.767e-06	4.30478e-06	1.013	0.4157	0.40492	SiteClass[FBgn0037623|CG9801|INTRON|0],TranscriptAnnot[INTRON(MODIFIER||||709|CG9801|protein_coding|CODING|FBtr0081945|1|1);INTRON(MODIFIER||||709|CG9801|protein_coding|CODING|FBtr0081944|1|1);INTRON(MODIFIER||||709|CG9801|protein_coding|CODING|FBtr0081946|1|1)]	-
2L_2029205_SNP	C	T	C	0.3	9	21	-1.335	0.4374	0.384828	3.548	0.02427	0.0251731	1.107	0.4753	0.512203	-4.883	9.441e-06	4.55838e-06	SiteClass[FBgn0031384|CG4238|SYNONYMOUS_CODING|0],TranscriptAnnot[SYNONYMOUS_CODING(LOW|SILENT|gaC/gaT|D785|977|CG4238|protein_coding|CODING|FBtr0301066|7|1);SYNONYMOUS_CODING(LOW|SILENT|gaC/gaT|D736|928|CG4238|protein_coding|CODING|FBtr0301067|7|1);SYNONYMOUS_CODING(LOW|SILENT|gaC/gaT|D736|928|CG4238|protein_coding|CODING|FBtr0330671|8|1);SYNONYMOUS_CODING(LOW|SILENT|gaC/gaT|D770|962|CG4238|prot…	(TF_binding_site|mE1_TFBS_cad|FBsf0000241135);(TF_binding_site|mE1_TFBS_HSA|FBsf0000344539)
2L_2029364_SNP	A	G	A	0.3	9	21	-1.335	0.4374	0.384828	3.548	0.02427	0.0251731	1.107	0.4753	0.512203	-4.883	9.441e-06	4.55838e-06	SiteClass[FBgn0031384|CG4238|SYNONYMOUS_CODING|0],TranscriptAnnot[SYNONYMOUS_CODING(LOW|SILENT|ctA/ctG|L838|977|CG4238|protein_coding|CODING|FBtr0301066|7|1);SYNONYMOUS_CODING(LOW|SILENT|ctA/ctG|L789|928|CG4238|protein_coding|CODING|FBtr0301067|7|1);SYNONYMOUS_CODING(LOW|SILENT|ctA/ctG|L789|928|CG4238|protein_coding|CODING|FBtr0330671|8|1);SYNONYMOUS_CODING(LOW|SILENT|ctA/ctG|L823|962|CG4238|prot…	(TF_binding_site|mE1_TFBS_cad|FBsf0000241135);(TF_binding_site|mE1_TFBS_chinmo|FBsf0000207014);(TF_binding_site|mE1_TFBS_HSA|FBsf0000344539)
3R_2990710_SNP	C	T	C	0.4839	15	16	4.373	0.002061	0.00164065	5.613	6.197e-06	4.62479e-06	4.993	3.371e-05	2.97915e-05	-1.241	0.2778	0.270546	SiteClass[FBgn0002306|sas|INTRON|0],TranscriptAnnot[INTRON(MODIFIER||||1693|sas|protein_coding|CODING|FBtr0081570|2|1);INTRON(MODIFIER||||1348|sas|protein_coding|CODING|FBtr0081571|3|1);INTRON(MODIFIER||||1348|sas|protein_coding|CODING|FBtr0334884|2|1);INTRON(MODIFIER||||1693|sas|protein_coding|CODING|FBtr0334885|3|1)]	-
3L_13432117_SNP	T	C	T	0.1562	5	27	6.614	0.0003392	0.000339578	7.522	6.476e-06	4.90491e-06	7.068	7.539e-06	7.28704e-06	-0.9077	0.5543	0.554029	SiteClass[FBgn0036362|CG10725|DOWNSTREAM|8;FBgn0036363|CG10140|DOWNSTREAM|300],TranscriptAnnot[DOWNSTREAM(MODIFIER||300||297|CG10140|protein_coding|CODING|FBtr0075853||1);DOWNSTREAM(MODIFIER||8||269|CG10725|protein_coding|CODING|FBtr0089323||1);INTERGENIC(MODIFIER||||||||||1)]	-
X_6307731_SNP	A	C	C	0.2	6	24	7.4	6.996e-06	5.64287e-06	3.638	0.03709	0.0451816	5.519	0.000407	0.000556572	3.762	0.005567	0.0054493	SiteClass[|||],TranscriptAnnot[INTERGENIC(MODIFIER||||||||||1)]	-
2L_10094827_SNP	C	A	A	0.4839	15	16	-2.697	0.0707	0.0565961	1.67	0.2495	0.252152	-0.5137	0.7106	0.665466	-4.367	8.505e-06	5.94986e-06	SiteClass[FBgn0083945|CG34109|INTRON|0;FBgn0265002|CG44153|INTRON|0],TranscriptAnnot[INTRON(MODIFIER||||1946|CG44153|protein_coding|CODING|FBtr0335509|8|1);INTRON(MODIFIER||||1946|CG44153|protein_coding|CODING|FBtr0335510|8|1);INTRON(MODIFIER||||800|CG34109|protein_coding|CODING|FBtr0300423|1|1)]	-
2R_14336450_SNP	G	A	A	0.1613	5	26	7.875	9.391e-06	6.56515e-06	6.071	0.0007357	0.000715893	6.973	1.516e-05	1.15863e-05	1.803	0.2402	0.23716	SiteClass[FBgn0261119|Prp19|INTRON|0;FBgn0050120|CG30120|SYNONYMOUS_CODING|0;FBgn0034350|CG5189|UTR_3_PRIME|0],TranscriptAnnot[SYNONYMOUS_CODING(LOW|SILENT|ctA/ctG|L339|479|CG30120|protein_coding|CODING|FBtr0299806|7|1);UTR_3_PRIME(MODIFIER||1805||125|CG5189|protein_coding|CODING|FBtr0299805|7|1);INTRON(MODIFIER||||505|Prp19|protein_coding|CODING|FBtr0086723|2|1)]	(TF_binding_site|mE1_TFBS_cad|FBsf0000246956)
X_20604943_SNP	A	G	G	0.2667	8	22	-3.434	0.04671	0.0385679	1.561	0.3515	0.34999	-0.9361	0.5587	0.532852	-4.995	1.055e-05	6.81122e-06	SiteClass[FBgn0031129|CG1324|DOWNSTREAM|539],TranscriptAnnot[DOWNSTREAM(MODIFIER||539||292|CG1324|protein_coding|CODING|FBtr0346615||1);DOWNSTREAM(MODIFIER||828||292|CG1324|protein_coding|CODING|FBtr0077293||1);INTERGENIC(MODIFIER||||||||||1)]	(TF_binding_site|BDTNP1_TFBS_da|FBsf0000333261);(TF_binding_site|BDTNP1_TFBS_dl|FBsf0000320656);(TF_binding_site|BDTNP1_TFBS_gt|FBsf0000295008);(TF_binding_site|BDTNP1_TFBS_hb|FBsf0000292154);(TF_binding_site|BDTNP1_TFBS_Med|FBsf0000289286);(TF_binding_site|BDTNP1_TFBS_twi|FBsf0000263880);(TF_binding_site|mE1_TFBS_cad|FBsf0000243803);(TF_binding_site|mE1_TFBS_Kr|FBsf0000254009)
X_9099573_SNP	A	G	G	0.2903	9	22	6.352	1.082e-05	7.83298e-06	4.034	0.007788	0.00818743	5.193	0.000122	0.000101472	2.318	0.05627	0.0560295	SiteClass[FBgn0030102|CG12119|DOWNSTREAM|586],TranscriptAnnot[DOWNSTREAM(MODIFIER||586||500|CG12119|protein_coding|CODING|FBtr0071336||1);DOWNSTREAM(MODIFIER||586||500|CG12119|protein_coding|CODING|FBtr0340494||1);INTERGENIC(MODIFIER||||||||||1)]	-
2R_18741565_SNP	T	G	T	0.3	9	21	5.768	0.0001641	0.000101945	5.781	3.099e-05	3.60823e-05	5.775	1.033e-05	7.95927e-06	-0.01263	0.9921	0.991733	SiteClass[FBgn0034786|CG13531|UPSTREAM|215;FBgn0010078|RpL23|UPSTREAM|341],TranscriptAnnot[UPSTREAM(MODIFIER||341||140|RpL23|protein_coding|CODING|FBtr0071897||1);UPSTREAM(MODIFIER||314||1815|CG13531|protein_coding|CODING|FBtr0071910||1);UPSTREAM(MODIFIER||215||1815|CG13531|protein_coding|CODING|FBtr0343182||1);INTERGENIC(MODIFIER||||||||||1)]	(TF_binding_site|BDTNP1_TFBS_dl|FBsf0000303993);(TF_binding_site|BDTNP1_TFBS_twi|FBsf0000200185);(TF_binding_site|mE1_TFBS_bab1|FBsf0000214339);(TF_binding_site|mE1_TFBS_HSA|FBsf0000359570);(TF_binding_site|mE1_TFBS_HSA|FBsf0000359571)
2L_20969294_DEL	G	GCCCTTC	GCCCTTC	0.3667	11	19	1.989	0.2205	0.188777	-2.484	0.1062	0.0856216	-0.2476	0.8677	0.869466	4.473	2.52e-05	8.19705e-06	SiteClass[FBgn0250867|CG42238|INTRON|0],TranscriptAnnot[UTR_5_PRIME(MODIFIER||1607||100|CG42238|protein_coding|CODING|FBtr0331199|6|1);UPSTREAM(MODIFIER||328||100|CG42238|protein_coding|CODING|FBtr0290306||1);UPSTREAM(MODIFIER||328||100|CG42238|protein_coding|CODING|FBtr0331200||1);INTRON(MODIFIER||||148|CG42238|protein_coding|CODING|FBtr0290305|1|1)]	(TF_binding_site|BDTNP1_TFBS_da|FBsf0000323056);(TF_binding_site|BDTNP1_TFBS_dl|FBsf0000299703);(TF_binding_site|BDTNP1_TFBS_Med|FBsf0000279116);(TF_binding_site|BDTNP1_TFBS_slp1|FBsf0000271952);(TF_binding_site|BDTNP1_TFBS_twi|FBsf0000202290);(TF_binding_site|BDTNP1_TFBS_z|FBsf0000196305);(TF_binding_site|mE1_TFBS_HSA|FBsf0000352965);(TF_binding_site|mE1_TFBS_sens|FBsf0000218530)
X_21892386_SNP	C	T	T	0.1613	5	26	6.948	0.0001806	0.000144788	7.162	3.261e-05	2.11813e-05	7.055	1.227e-05	8.4387e-06	-0.2148	0.8885	0.889073	SiteClass[FBgn0263504|CR43493|INTRON|0;FBgn0027279|l_1_G0196|INTRON|0],TranscriptAnnot[INTRON(MODIFIER||||1300|l_1_G0196|protein_coding|CODING|FBtr0299522|1|1);INTRON(MODIFIER||||1696|l_1_G0196|protein_coding|CODING|FBtr0299524|1|1);INTRON(MODIFIER||||1447|l_1_G0196|protein_coding|CODING|FBtr0299525|1|1);INTRON(MODIFIER||||1846|l_1_G0196|protein_coding|CODING|FBtr0299526|1|1);INTRON(MODIFIER||||1…	-
3R_9441901_SNP	A	T	T	0.1333	4	26	8.595	1.259e-05	8.45656e-06	6.788	0.0003237	0.00061954	7.692	8.605e-06	1.2047e-05	1.807	0.2845	0.282418	SiteClass[FBgn0038161|CG9269|NON_SYNONYMOUS_CODING|0],TranscriptAnnot[NON_SYNONYMOUS_CODING(MODERATE|MISSENSE|tTt/tAt|F59Y|146|CG9269|protein_coding|CODING|FBtr0082794|1|1)]	-
3R_14925667_SNP	A	G	G	0.129	4	27	7.101	0.0006354	0.000525332	8.237	8.676e-06	8.58691e-06	7.669	1.541e-05	1.23456e-05	-1.136	0.5014	0.500981	SiteClass[FBgn0038679|CG6040|INTRON|0],TranscriptAnnot[INTRON(MODIFIER||||1784|CG6040|protein_coding|CODING|FBtr0083729|1|1)]	-
2R_13014937_SNP	T	A	A	0.3226	10	21	-2.966	0.05357	0.0541481	1.546	0.3142	0.282643	-0.7102	0.622	0.632234	-4.512	1.834e-05	9.0557e-06	SiteClass[FBgn0034196|CG15605|UPSTREAM|409],TranscriptAnnot[UPSTREAM(MODIFIER||409||152|CG15605|protein_coding|CODING|FBtr0087002||1);INTERGENIC(MODIFIER||||||||||1)]	-
2L_9641674_SNP	T	C	C	0.1875	6	26	7.148	1.252e-05	1.25556e-05	5.914	0.0003162	0.000317026	6.531	9.22e-06	9.24881e-06	1.234	0.3859	0.385699	SiteClass[FBgn0032136|Apoltp|INTRON|0],TranscriptAnnot[SPLICE_SITE_REGION(LOW||||4333|Apoltp|protein_coding|CODING|FBtr0303874|1|1);INTRON(MODIFIER||||4333|Apoltp|protein_coding|CODING|FBtr0303874|1|1)]	-
2L_5333845_SNP	A	G	G	0.4	12	18	-0.1919	0.9055	0.729919	4.139	0.003836	0.00305437	1.974	0.1682	0.21916	-4.331	3.995e-05	9.80257e-06	SiteClass[FBgn0031702|fusl|INTRON|0],TranscriptAnnot[INTRON(MODIFIER||||453|fusl|protein_coding|CODING|FBtr0343226|1|1);INTRON(MODIFIER||||453|fusl|protein_coding|CODING|FBtr0307039|1|1);INTRON(MODIFIER||||453|fusl|protein_coding|CODING|FBtr0307038|1|1);INTRON(MODIFIER||||453|fusl|protein_coding|CODING|FBtr0079079|1|1);INTRON(MODIFIER||||453|fusl|protein_coding|CODING|FBtr0307037|1|1);INTRON(MODI…	-
2L_5333872_DEL	T	TT	TT	0.4	12	18	-0.1919	0.9055	0.729919	4.139	0.003836	0.00305437	1.974	0.1682	0.21916	-4.331	3.995e-05	9.80257e-06	SiteClass[FBgn0031702|fusl|INTRON|0],TranscriptAnnot[INTRON(MODIFIER||||453|fusl|protein_coding|CODING|FBtr0343226|1|1);INTRON(MODIFIER||||453|fusl|protein_coding|CODING|FBtr0307039|1|1);INTRON(MODIFIER||||453|fusl|protein_coding|CODING|FBtr0307038|1|1);INTRON(MODIFIER||||453|fusl|protein_coding|CODING|FBtr0079079|1|1);INTRON(MODIFIER||||453|fusl|protein_coding|CODING|FBtr0307037|1|1);INTRON(MODI…	-
2L_5333914_SNP	G	A	A	0.4	12	18	-0.1919	0.9055	0.729919	4.139	0.003836	0.00305437	1.974	0.1682	0.21916	-4.331	3.995e-05	9.80257e-06	SiteClass[FBgn0031702|fusl|INTRON|0],TranscriptAnnot[INTRON(MODIFIER||||453|fusl|protein_coding|CODING|FBtr0343226|1|1);INTRON(MODIFIER||||453|fusl|protein_coding|CODING|FBtr0307039|1|1);INTRON(MODIFIER||||453|fusl|protein_coding|CODING|FBtr0307038|1|1);INTRON(MODIFIER||||453|fusl|protein_coding|CODING|FBtr0079079|1|1);INTRON(MODIFIER||||453|fusl|protein_coding|CODING|FBtr0307037|1|1);INTRON(MODI…	-
3R_21006709_SNP	C	G	G	0.4667	14	16	4.564	0.001529	0.00114331	5.568	1.959e-05	9.91624e-06	5.066	4.39e-05	2.42751e-05	-1.004	0.3931	0.382799	SiteClass[FBgn0083946|lobo|INTRON|0],TranscriptAnnot[INTRON(MODIFIER||||897|lobo|protein_coding|CODING|FBtr0110797|2|1)]	(TF_binding_site|BDTNP1_TFBS_bcd|FBsf0000334339);(TF_binding_site|BDTNP1_TFBS_da|FBsf0000330454);(TF_binding_site|BDTNP1_TFBS_Med|FBsf0000286532);(TF_binding_site|BDTNP1_TFBS_sna|FBsf0000271361);(TF_binding_site|BDTNP1_TFBS_twi|FBsf0000266034);(TF_binding_site|mE1_TFBS_HSA|FBsf0000375104);(TF_binding_site|mE1_TFBS_HSA|FBsf0000375105)
2L_6424059_SNP	T	C	T	0.3667	11	19	-2.272	0.1381	0.12844	2.208	0.1509	0.176294	-0.03203	0.9823	0.898862	-4.479	7.501e-06	1.3395e-05	SiteClass[FBgn0263278|Fic|UPSTREAM|277;FBgn0011722|Tig|UPSTREAM|749],TranscriptAnnot[UPSTREAM(MODIFIER||749||2188|Tig|protein_coding|CODING|FBtr0079275||1);UPSTREAM(MODIFIER||749||2188|Tig|protein_coding|CODING|FBtr0343152||1);UPSTREAM(MODIFIER||277||492|Fic|protein_coding|CODING|FBtr0079257||1);INTERGENIC(MODIFIER||||||||||1)]	(TF_binding_site|BDTNP1_TFBS_dl|FBsf0000297033)
X_3822862_SNP	T	G	G	0.4	12	18	-3.805	0.01225	0.0104612	-5.523	8.651e-06	2.54909e-05	-4.664	0.0002318	0.000290344	1.719	0.1316	0.137348	SiteClass[FBgn0260658|CG42541|INTRON|0],TranscriptAnnot[INTRON(MODIFIER||||1418|CG42541|protein_coding|CODING|FBtr0301099|1|1);INTRON(MODIFIER||||1417|CG42541|protein_coding|CODING|FBtr0301100|1|1);INTRON(MODIFIER||||1417|CG42541|protein_coding|CODING|FBtr0332388|1|1);INTRON(MODIFIER||||1399|CG42541|protein_coding|CODING|FBtr0332389|1|1)]	-

## Sheet: Exercised
ID	MinorAllele	MajorAllele	RefAllele	MAF	MinorAlleleCount	MajorAlleleCount	FemaleEff	FemalePval	FemaleMixedPval	MaleEff	MaleEffPval	MaleMixedPval	AvgEff	AvgPval	AvgMixedPval	DiffEff	DiffPval	DiffMixedPval	GeneAnnotation	RegulationAnnotation
3R_2412011_SNP	A	G	G	0.4333	13	17	3.146	0.06467	0.0570616	5.465	3.428e-07	1.60238e-07	4.305	0.0003437	0.000294477	-2.319	0.1328	0.113048	SiteClass[FBgn0053202|dpr11|INTRON|0],TranscriptAnnot[INTRON(MODIFIER||||360|dpr11|protein_coding|CODING|FBtr0081704|1|1);INTRON(MODIFIER||||360|dpr11|protein_coding|CODING|FBtr0336453|1|1)]	-
2R_5594466_DEL	T	TT	TT	0.4839	15	16	3.583	0.0266	0.0199621	-2.636	0.03129	0.0326249	0.4732	0.7132	0.655123	6.219	4.037e-07	2.28571e-07	SiteClass[FBgn0033439|CG1773|INTRON|0;FBgn0033440|CG10459|UPSTREAM|574;FBgn0260474|CG30002|DOWNSTREAM|815],TranscriptAnnot[UPSTREAM(MODIFIER||574||322|CG10459|protein_coding|CODING|FBtr0088468||1);DOWNSTREAM(MODIFIER||815||311|CG30002|protein_coding|CODING|FBtr0302050||1);INTRON(MODIFIER||||317|CG1773|protein_coding|CODING|FBtr0088467|3|1)]	(regulatory_region|REDfly_CRMs|FBsf0000436773);(TF_binding_site|mE1_TFBS_HSA|FBsf0000355017);(TF_binding_site|mE1_TFBS_sens|FBsf0000227071)
2R_5594505_SNP	G	T	T	0.5	15	15	3.701	0.02656	0.0181656	-2.465	0.04773	0.0549696	0.6179	0.6406	0.572739	6.166	9.447e-07	7.13358e-07	SiteClass[FBgn0033439|CG1773|INTRON|0;FBgn0033440|CG10459|UPSTREAM|536;FBgn0260474|CG30002|DOWNSTREAM|853],TranscriptAnnot[UPSTREAM(MODIFIER||536||322|CG10459|protein_coding|CODING|FBtr0088468||1);DOWNSTREAM(MODIFIER||853||311|CG30002|protein_coding|CODING|FBtr0302050||1);INTRON(MODIFIER||||317|CG1773|protein_coding|CODING|FBtr0088467|3|1)]	(regulatory_region|REDfly_CRMs|FBsf0000436773);(TF_binding_site|mE1_TFBS_HSA|FBsf0000355017);(TF_binding_site|mE1_TFBS_sens|FBsf0000227071)
3L_6383192_SNP	C	T	T	0.4194	13	18	-2.972	0.07366	0.0629788	3.141	0.01007	0.011122	0.08461	0.9486	0.999357	-6.114	9.312e-07	8.7783e-07	SiteClass[|||],TranscriptAnnot[INTERGENIC(MODIFIER||||||||||1)]	-
3R_2413300_SNP	C	G	G	0.5	16	16	2.917	0.06643	0.0694537	5.013	9.599e-07	9.38155e-07	3.965	0.000462	0.000483503	-2.095	0.1446	0.144651	SiteClass[FBgn0053202|dpr11|INTRON|0],TranscriptAnnot[INTRON(MODIFIER||||360|dpr11|protein_coding|CODING|FBtr0081704|1|1);INTRON(MODIFIER||||360|dpr11|protein_coding|CODING|FBtr0336453|1|1)]	-
2L_1138601_SNP	A	T	T	0.1935	6	25	8.523	1.435e-06	9.41844e-07	4.289	0.003565	0.0037722	6.406	2.298e-06	1.94687e-06	4.234	0.01842	0.0183424	SiteClass[FBgn0031306|CG4577|INTRON|0],TranscriptAnnot[INTRON(MODIFIER||||445|CG4577|protein_coding|CODING|FBtr0077957|1|1);INTRON(MODIFIER||||446|CG4577|protein_coding|CODING|FBtr0332271|1|1)]	(TF_binding_site|mE1_TFBS_chinmo|FBsf0000206963)
3R_2401858_SNP	G	C	G	0.4	12	18	1.794	0.3078	0.323448	5.275	2.252e-06	9.81656e-07	3.534	0.005398	0.00480985	-3.48	0.02202	0.0160075	SiteClass[FBgn0053202|dpr11|INTRON|0],TranscriptAnnot[INTRON(MODIFIER||||360|dpr11|protein_coding|CODING|FBtr0081704|1|1);INTRON(MODIFIER||||360|dpr11|protein_coding|CODING|FBtr0336453|1|1)]	-
2R_5594469_SNP	T	C	C	0.5	15	15	3.55	0.03327	0.0232433	-2.507	0.04534	0.0476722	0.5215	0.6952	0.629103	6.056	1.007e-06	1.28953e-06	SiteClass[FBgn0033439|CG1773|INTRON|0;FBgn0033440|CG10459|UPSTREAM|572;FBgn0260474|CG30002|DOWNSTREAM|817],TranscriptAnnot[UPSTREAM(MODIFIER||572||322|CG10459|protein_coding|CODING|FBtr0088468||1);DOWNSTREAM(MODIFIER||817||311|CG30002|protein_coding|CODING|FBtr0302050||1);INTRON(MODIFIER||||317|CG1773|protein_coding|CODING|FBtr0088467|3|1)]	(regulatory_region|REDfly_CRMs|FBsf0000436773);(TF_binding_site|mE1_TFBS_HSA|FBsf0000355017);(TF_binding_site|mE1_TFBS_sens|FBsf0000227071)
3R_2546537_SNP	G	A	A	0.4	12	18	-2.325	0.1835	0.164616	3.846	0.001901	0.00121539	0.7605	0.5752	0.57041	-6.17	3.172e-06	1.51135e-06	SiteClass[FBgn0051481|pb|INTRON|0],TranscriptAnnot[INTRON(MODIFIER||||777|pb|protein_coding|CODING|FBtr0089277|3|1);INTRON(MODIFIER||||772|pb|protein_coding|CODING|FBtr0089279|2|1);INTRON(MODIFIER||||782|pb|protein_coding|CODING|FBtr0089276|3|1);INTRON(MODIFIER||||777|pb|protein_coding|CODING|FBtr0089278|2|1)]	(regulatory_region|REDfly_CRMs|FBsf0000436456)
X_11554225_SNP	T	C	C	0.1562	5	27	8.939	2.033e-06	2.03697e-06	4.133	0.0104	0.0117713	6.536	8.987e-06	1.13105e-05	4.806	0.01186	0.011862	SiteClass[FBgn0004370|Ptp10D|INTRON|0],TranscriptAnnot[INTRON(MODIFIER||||1631|Ptp10D|protein_coding|CODING|FBtr0073522|2|1);INTRON(MODIFIER||||1558|Ptp10D|protein_coding|CODING|FBtr0273235|2|1);INTRON(MODIFIER||||1990|Ptp10D|protein_coding|CODING|FBtr0330392|2|1);INTRON(MODIFIER||||1990|Ptp10D|protein_coding|CODING|FBtr0330393|2|1);INTRON(MODIFIER||||1653|Ptp10D|protein_coding|CODING|FBtr0330394…	-
X_11554243_SNP	T	A	A	0.1667	5	25	8.928	1.116e-06	2.63461e-06	4.315	0.009072	0.00824963	6.622	7.201e-06	9.3278e-06	4.614	0.01396	0.0169454	SiteClass[FBgn0004370|Ptp10D|INTRON|0],TranscriptAnnot[INTRON(MODIFIER||||1631|Ptp10D|protein_coding|CODING|FBtr0073522|2|1);INTRON(MODIFIER||||1558|Ptp10D|protein_coding|CODING|FBtr0273235|2|1);INTRON(MODIFIER||||1990|Ptp10D|protein_coding|CODING|FBtr0330392|2|1);INTRON(MODIFIER||||1990|Ptp10D|protein_coding|CODING|FBtr0330393|2|1);INTRON(MODIFIER||||1653|Ptp10D|protein_coding|CODING|FBtr0330394…	-
3R_2538090_SNP	A	G	G	0.3548	11	20	-2.703	0.117	0.108888	3.407	0.006556	0.00511396	0.3519	0.7941	0.791915	-6.11	3.921e-06	2.75979e-06	SiteClass[FBgn0051481|pb|INTRON|0],TranscriptAnnot[INTRON(MODIFIER||||777|pb|protein_coding|CODING|FBtr0089277|3|1);INTRON(MODIFIER||||772|pb|protein_coding|CODING|FBtr0089279|2|1);INTRON(MODIFIER||||782|pb|protein_coding|CODING|FBtr0089276|3|1);INTRON(MODIFIER||||777|pb|protein_coding|CODING|FBtr0089278|2|1)]	(regulatory_region|REDfly_CRMs|FBsf0000436456)
2R_14336450_SNP	G	A	A	0.1613	5	26	8.57	7.411e-06	7.63838e-06	4.984	0.001819	0.00164066	6.777	3.982e-06	2.82115e-06	3.587	0.06347	0.061393	SiteClass[FBgn0261119|Prp19|INTRON|0;FBgn0050120|CG30120|SYNONYMOUS_CODING|0;FBgn0034350|CG5189|UTR_3_PRIME|0],TranscriptAnnot[SYNONYMOUS_CODING(LOW|SILENT|ctA/ctG|L339|479|CG30120|protein_coding|CODING|FBtr0299806|7|1);UTR_3_PRIME(MODIFIER||1805||125|CG5189|protein_coding|CODING|FBtr0299805|7|1);INTRON(MODIFIER||||505|Prp19|protein_coding|CODING|FBtr0086723|2|1)]	(TF_binding_site|mE1_TFBS_cad|FBsf0000246956)
3R_18354967_SNP	A	G	G	0.1562	5	27	8.796	3.525e-06	3.28444e-06	4.633	0.003518	0.00295917	6.715	3.897e-06	2.83965e-06	4.163	0.03165	0.031647	SiteClass[FBgn0053099|CG33099|SYNONYMOUS_CODING|0;FBgn0038981|CG5346|UPSTREAM|582],TranscriptAnnot[SYNONYMOUS_CODING(LOW|SILENT|ccC/ccT|P288|331|CG33099|protein_coding|CODING|FBtr0084288|4|1);UPSTREAM(MODIFIER||582||403|CG5346|protein_coding|CODING|FBtr0084289||1)]	(TF_binding_site|BDTNP1_TFBS_dl|FBsf0000313421);(TF_binding_site|BDTNP1_TFBS_Med|FBsf0000286209);(TF_binding_site|BDTNP1_TFBS_twi|FBsf0000265785)
2R_6650420_SNP	A	T	T	0.125	4	28	9.705	2.988e-06	2.9907e-06	2.915	0.1113	0.111562	6.31	0.0001873	0.000189648	6.79	0.0007461	0.000746609	SiteClass[FBgn0053144|CG33144|INTRON|0],TranscriptAnnot[INTRON(MODIFIER||||1102|CG33144|protein_coding|CODING|FBtr0088254|1|1);INTRON(MODIFIER||||1102|CG33144|protein_coding|CODING|FBtr0302517|2|1)]	-
3L_2497438_SNP	C	T	T	0.3548	11	20	-4.181	0.01229	0.0108648	1.855	0.1548	0.130409	-1.163	0.3867	0.391067	-6.036	3.717e-06	3.01557e-06	SiteClass[FBgn0266696|CG45186|SYNONYMOUS_CODING|0],TranscriptAnnot[SYNONYMOUS_CODING(LOW|SILENT|cgT/cgC|R2679|3040|CG45186|protein_coding|CODING|FBtr0345104|15|1);SYNONYMOUS_CODING(LOW|SILENT|cgT/cgC|R4165|4526|CG45186|protein_coding|CODING|FBtr0345112|17|1);SYNONYMOUS_CODING(LOW|SILENT|cgT/cgC|R1153|1514|CG45186|protein_coding|CODING|FBtr0345105|10|1);SYNONYMOUS_CODING(LOW|SILENT|cgT/cgC|R795|11…	(TF_binding_site|mE1_TFBS_cad|FBsf0000244061);(TF_binding_site|mE1_TFBS_sens|FBsf0000222651)
X_9099573_SNP	A	G	G	0.2903	9	22	6.974	9.76e-06	6.53691e-06	3.87	0.002561	0.00281083	5.422	6.85e-06	4.28534e-06	3.105	0.04645	0.044329	SiteClass[FBgn0030102|CG12119|DOWNSTREAM|586],TranscriptAnnot[DOWNSTREAM(MODIFIER||586||500|CG12119|protein_coding|CODING|FBtr0071336||1);DOWNSTREAM(MODIFIER||586||500|CG12119|protein_coding|CODING|FBtr0340494||1);INTERGENIC(MODIFIER||||||||||1)]	-
3R_2427525_SNP	A	T	A	0.2812	9	23	-2.753	0.1224	0.133483	-5.337	4.436e-06	4.4578e-06	-4.045	0.001611	0.00161404	2.584	0.1043	0.104369	SiteClass[FBgn0051482|CG31482|NON_SYNONYMOUS_CODING|0],TranscriptAnnot[NON_SYNONYMOUS_CODING(MODERATE|MISSENSE|Att/Ttt|I127F|195|CG31482|protein_coding|CODING|FBtr0081679|3|1)]	-
3R_13475790_SNP	G	A	A	0.125	4	28	9.533	5.349e-06	4.75916e-06	3.518	0.05218	0.0434172	6.526	9.561e-05	6.76357e-05	6.014	0.003506	0.00350838	SiteClass[FBgn0038532|CG14322|INTRON|0],TranscriptAnnot[INTRON(MODIFIER||||1597|CG14322|protein_coding|CODING|FBtr0331346|1|1);INTRON(MODIFIER||||1577|CG14322|protein_coding|CODING|FBtr0083476|1|1);INTRON(MODIFIER||||1580|CG14322|protein_coding|CODING|FBtr0331347|1|1);INTRON(MODIFIER||||1577|CG14322|protein_coding|CODING|FBtr0344347|1|1)]	-
3R_13476494_SNP	A	G	G	0.125	4	28	9.533	5.349e-06	4.75916e-06	3.518	0.05218	0.0434172	6.526	9.561e-05	6.76357e-05	6.014	0.003506	0.00350838	SiteClass[FBgn0038532|CG14322|INTRON|0],TranscriptAnnot[INTRON(MODIFIER||||1597|CG14322|protein_coding|CODING|FBtr0331346|1|1);INTRON(MODIFIER||||1577|CG14322|protein_coding|CODING|FBtr0083476|1|1);INTRON(MODIFIER||||1580|CG14322|protein_coding|CODING|FBtr0331347|1|1);INTRON(MODIFIER||||1577|CG14322|protein_coding|CODING|FBtr0344347|1|1)]	-
X_15710745_SNP	G	T	T	0.125	4	28	9.533	5.349e-06	4.75916e-06	3.518	0.05218	0.0434172	6.526	9.561e-05	6.76357e-05	6.014	0.003506	0.00350838	SiteClass[FBgn0003345|sd|INTRON|0],TranscriptAnnot[INTRON(MODIFIER||||410|sd|protein_coding|CODING|FBtr0112824|1|1);INTRON(MODIFIER||||410|sd|protein_coding|CODING|FBtr0308128|2|1);INTRON(MODIFIER||||410|sd|protein_coding|CODING|FBtr0308133|2|1);INTRON(MODIFIER||||410|sd|protein_coding|CODING|FBtr0308134|2|1);INTRON(MODIFIER||||375|sd|protein_coding|CODING|FBtr0340115|1|1);INTRON(MODIFIER||||370|…	(TF_binding_site|BDTNP1_TFBS_da|FBsf0000332701);(TF_binding_site|BDTNP1_TFBS_dl|FBsf0000319359);(TF_binding_site|BDTNP1_TFBS_Med|FBsf0000288766);(TF_binding_site|BDTNP1_TFBS_twi|FBsf0000263390);(TF_binding_site|mE1_TFBS_HSA|FBsf0000348296)
2L_13980472_SNP	G	A	A	0.1333	4	26	9.613	5.844e-06	4.77966e-06	2.946	0.1212	0.109751	6.279	0.000335	0.000228045	6.667	0.001003	0.00104233	SiteClass[FBgn0028939|NimC2|INTRON|0;FBgn0028940|Cyp28a5|DOWNSTREAM|903],TranscriptAnnot[DOWNSTREAM(MODIFIER||903||505|Cyp28a5|protein_coding|CODING|FBtr0080587||1);INTRON(MODIFIER||||648|NimC2|protein_coding|CODING|FBtr0080588|1|1);INTRON(MODIFIER||||701|NimC2|protein_coding|CODING|FBtr0080589|2|1);INTRON(MODIFIER||||701|NimC2|protein_coding|CODING|FBtr0343689|2|1)]	(TF_binding_site|mE1_TFBS_cad|FBsf0000242094)
3R_2534774_SNP	G	T	T	0.4667	14	16	-2.025	0.2397	0.212997	3.829	0.001593	0.00119789	0.9019	0.498	0.508909	-5.854	9.6e-06	4.89397e-06	SiteClass[FBgn0051481|pb|INTRON|0],TranscriptAnnot[INTRON(MODIFIER||||782|pb|protein_coding|CODING|FBtr0089276|8|1);INTRON(MODIFIER||||777|pb|protein_coding|CODING|FBtr0089277|8|1);INTRON(MODIFIER||||777|pb|protein_coding|CODING|FBtr0089278|7|1);INTRON(MODIFIER||||772|pb|protein_coding|CODING|FBtr0089279|7|1)]	(TF_binding_site|BDTNP1_TFBS_dl|FBsf0000309953);(TF_binding_site|mE1_TFBS_bab1|FBsf0000214616);(TF_binding_site|mE1_TFBS_HSA|FBsf0000369042);(TF_binding_site|mE1_TFBS_HSA|FBsf0000369043)
3R_2550255_SNP	G	A	A	0.4	12	18	1.46	0.408	0.420768	5.049	8.632e-06	5.06584e-06	3.254	0.01114	0.0102413	-3.589	0.01798	0.0143882	SiteClass[FBgn0051481|pb|INTRON|0],TranscriptAnnot[INTRON(MODIFIER||||777|pb|protein_coding|CODING|FBtr0089277|3|1);INTRON(MODIFIER||||772|pb|protein_coding|CODING|FBtr0089279|2|1);INTRON(MODIFIER||||782|pb|protein_coding|CODING|FBtr0089276|3|1);INTRON(MODIFIER||||777|pb|protein_coding|CODING|FBtr0089278|2|1)]	(enhancer|mE1_CBP_Enhancers|FBsf0000343808);(regulatory_region|FlyBase|FBsf0000161172);(regulatory_region|REDfly_CRMs|FBsf0000435658);(regulatory_region|REDfly_CRMs|FBsf0000436456);(TF_binding_site|BDTNP1_TFBS_da|FBsf0000328325);(TF_binding_site|BDTNP1_TFBS_dl|FBsf0000309956);(TF_binding_site|BDTNP1_TFBS_Med|FBsf0000284397);(TF_binding_site|BDTNP1_TFBS_prd|FBsf0000276293);(TF_binding_site|BDTNP1_…
2L_2842880_SNP	T	C	T	0.3871	12	19	-2.939	0.05455	0.0800339	-4.985	5.792e-06	5.07291e-06	-3.962	0.0004517	0.00110458	2.046	0.1501	0.173191	SiteClass[FBgn0031469|CG18558|SYNONYMOUS_CODING|0;FBgn0031468|CG2975|DOWNSTREAM|242],TranscriptAnnot[SYNONYMOUS_CODING(LOW|SILENT|acA/acG|T528|588|CG18558|protein_coding|CODING|FBtr0273251|2|1);DOWNSTREAM(MODIFIER||242||385|CG2975|protein_coding|CODING|FBtr0077619||1)]	-
3R_2553229_SNP	T	G	T	0.4667	14	16	-3.28	0.05103	0.0450935	-4.972	3.361e-06	5.48698e-06	-4.126	0.0004852	0.000456082	1.693	0.2724	0.247921	SiteClass[FBgn0051481|pb|INTRON|0],TranscriptAnnot[INTRON(MODIFIER||||772|pb|protein_coding|CODING|FBtr0089279|2|1);INTRON(MODIFIER||||777|pb|protein_coding|CODING|FBtr0089278|2|1);INTRON(MODIFIER||||782|pb|protein_coding|CODING|FBtr0089276|2|1);INTRON(MODIFIER||||777|pb|protein_coding|CODING|FBtr0089277|2|1)]	(regulatory_region|FlyBase|FBsf0000161172);(regulatory_region|REDfly_CRMs|FBsf0000435658);(regulatory_region|REDfly_CRMs|FBsf0000436456)
3R_1978298_SNP	T	A	A	0.2903	9	22	-4.703	0.007008	0.00565395	1.49	0.285	0.247856	-1.607	0.2532	0.248501	-6.193	1.297e-05	5.8945e-06	SiteClass[FBgn0051559|CG31559|INTRON|0],TranscriptAnnot[INTRON(MODIFIER||||454|CG31559|protein_coding|CODING|FBtr0078616|1|1)]	-
3R_2421135_SNP	T	G	T	0.4194	13	18	2.808	0.09195	0.0987074	4.873	9.521e-06	5.97887e-06	3.841	0.001355	0.00129551	-2.065	0.17	0.149546	SiteClass[|||],TranscriptAnnot[INTERGENIC(MODIFIER||||||||||1)]	(TF_binding_site|mE1_TFBS_inv|FBsf0000236990)
3R_2386102_SNP	T	G	T	0.4667	14	16	2.831	0.07507	0.0864954	4.891	1.263e-05	7.20529e-06	3.861	0.0009583	0.00115492	-2.06	0.1584	0.166589	SiteClass[FBgn0053202|dpr11|INTRON|0;FBgn0037454|CG1137|UPSTREAM|29],TranscriptAnnot[UPSTREAM(MODIFIER||29||379|CG1137|protein_coding|CODING|FBtr0081705||1);INTRON(MODIFIER||||360|dpr11|protein_coding|CODING|FBtr0081704|2|1);INTRON(MODIFIER||||360|dpr11|protein_coding|CODING|FBtr0336453|2|1)]	-
3R_2411979_SNP	A	T	T	0.4839	15	16	3.392	0.03671	0.0340999	4.827	8.705e-06	7.96048e-06	4.109	0.0004059	0.000334266	-1.434	0.3385	0.330704	SiteClass[FBgn0053202|dpr11|INTRON|0],TranscriptAnnot[INTRON(MODIFIER||||360|dpr11|protein_coding|CODING|FBtr0081704|1|1);INTRON(MODIFIER||||360|dpr11|protein_coding|CODING|FBtr0336453|1|1)]	-
X_19984049_SNP	G	C	C	0.4839	15	16	4.287	0.006703	0.00604295	4.787	7.138e-06	7.98789e-06	4.537	6.034e-05	4.54473e-05	-0.4999	0.7328	0.736257	SiteClass[FBgn0267188|CR45628|UPSTREAM|638],TranscriptAnnot[UPSTREAM(MODIFIER||638|||CR45628|ncRNA|NON_CODING|FBtr0346320||1);INTERGENIC(MODIFIER||||||||||1)]	-
3L_10120208_SNP	C	G	G	0.2812	9	23	5.103	0.002469	0.00275449	-1.082	0.429	0.395776	2.01	0.1415	0.15181	6.185	8.156e-06	8.15554e-06	SiteClass[FBgn0040823|dpr6|INTRON|0],TranscriptAnnot[INTRON(MODIFIER||||283|dpr6|protein_coding|CODING|FBtr0332666|6|1)]	-
3R_2395500_SNP	C	T	C	0.4667	14	16	2.691	0.1145	0.104069	4.886	1.448e-05	8.25044e-06	3.789	0.002043	0.0014879	-2.195	0.1529	0.123637	SiteClass[FBgn0053202|dpr11|INTRON|0],TranscriptAnnot[INTRON(MODIFIER||||360|dpr11|protein_coding|CODING|FBtr0081704|1|1);INTRON(MODIFIER||||360|dpr11|protein_coding|CODING|FBtr0336453|1|1)]	-
3R_2402189_SNP	T	C	T	0.4667	14	16	2.691	0.1145	0.104069	4.886	1.448e-05	8.25044e-06	3.789	0.002043	0.0014879	-2.195	0.1529	0.123637	SiteClass[FBgn0053202|dpr11|INTRON|0],TranscriptAnnot[INTRON(MODIFIER||||360|dpr11|protein_coding|CODING|FBtr0081704|1|1);INTRON(MODIFIER||||360|dpr11|protein_coding|CODING|FBtr0336453|1|1)]	-
X_19984154_SNP	G	C	G	0.4839	15	16	3.959	0.01329	0.0120716	4.808	8.905e-06	8.88767e-06	4.383	0.000117	9.78117e-05	-0.8484	0.5737	0.566999	SiteClass[FBgn0267188|CR45628|UPSTREAM|533],TranscriptAnnot[UPSTREAM(MODIFIER||533|||CR45628|ncRNA|NON_CODING|FBtr0346320||1);INTERGENIC(MODIFIER||||||||||1)]	-
X_21892386_SNP	C	T	T	0.1613	5	26	7.435	0.0002512	0.00023653	5.718	0.000188	0.00017851	6.577	7.913e-06	9.20569e-06	1.717	0.3999	0.392252	SiteClass[FBgn0263504|CR43493|INTRON|0;FBgn0027279|l_1_G0196|INTRON|0],TranscriptAnnot[INTRON(MODIFIER||||1300|l_1_G0196|protein_coding|CODING|FBtr0299522|1|1);INTRON(MODIFIER||||1696|l_1_G0196|protein_coding|CODING|FBtr0299524|1|1);INTRON(MODIFIER||||1447|l_1_G0196|protein_coding|CODING|FBtr0299525|1|1);INTRON(MODIFIER||||1846|l_1_G0196|protein_coding|CODING|FBtr0299526|1|1);INTRON(MODIFIER||||1…	-
2L_5932900_SNP	A	G	A	0.4839	15	16	-5.715	0.0001326	8.1401e-05	-3.886	0.0006004	0.000830128	-4.8	1.255e-05	9.51133e-06	-1.829	0.2133	0.181374	SiteClass[FBgn0015381|dsf|INTRON|0],TranscriptAnnot[INTRON(MODIFIER||||691|dsf|protein_coding|CODING|FBtr0079145|3|1);INTRON(MODIFIER||||691|dsf|protein_coding|CODING|FBtr0333245|3|1)]	(TF_binding_site|mE1_TFBS_cad|FBsf0000241471)
X_21805563_SNP	C	G	G	0.1333	4	26	9.422	1.269e-05	9.66171e-06	4.308	0.01791	0.0117663	6.865	4.538e-05	2.36e-05	5.115	0.01755	0.0156522	SiteClass[|||],TranscriptAnnot[INTERGENIC(MODIFIER||||||||||1)]	(transposable_element|FlyBase|FBti0060579)
3R_2379107_SNP	C	T	T	0.5	15	15	2.679	0.1153	0.104914	4.864	1.541e-05	9.7097e-06	3.772	0.0021	0.00153279	-2.185	0.1539	0.121165	SiteClass[FBgn0053202|dpr11|INTRON|0],TranscriptAnnot[INTRON(MODIFIER||||360|dpr11|protein_coding|CODING|FBtr0081704|2|1);INTRON(MODIFIER||||360|dpr11|protein_coding|CODING|FBtr0336453|2|1)]	-
2L_14378699_SNP	C	A	A	0.4194	13	18	2.613	0.1053	0.118094	-2.995	0.0149	0.0147071	-0.1909	0.8828	0.88896	5.609	3.756e-06	1.47673e-05	SiteClass[FBgn0020258|ppk|UTR_3_PRIME|0],TranscriptAnnot[UTR_3_PRIME(MODIFIER||122||606|ppk|protein_coding|CODING|FBtr0080638|7|1)]	-
3L_8806733_SNP	C	A	C	0.4333	13	17	1.705	0.2952	0.321971	4.805	7.438e-06	1.76166e-05	3.255	0.005361	0.00893847	-3.1	0.03657	0.0347227	SiteClass[|||],TranscriptAnnot[INTERGENIC(MODIFIER||||||||||1)]	-
3L_6334499_SNP	C	T	T	0.2581	8	23	-3.136	0.05327	0.0732969	2.759	0.04798	0.0520881	-0.1889	0.889	0.828571	-5.895	9.443e-06	6.36417e-05	SiteClass[FBgn0035699|CG13300|INTRON|0],TranscriptAnnot[INTRON(MODIFIER||||388|CG13300|protein_coding|CODING|FBtr0077007|1|1)]	-

## Sheet: Change (Exercised - Control)
ID	MinorAllele	MajorAllele	RefAllele	MAF	MinorAlleleCount	MajorAlleleCount	FemaleEff	FemalePval	FemaleMixedPval	MaleEff	MaleEffPval	MaleMixedPval	AvgEff	AvgPval	AvgMixedPval	DiffEff	DiffPval	DiffMixedPval	GeneAnnotation	RegulationAnnotation
3R_2137534_SNP	T	G	G	0.2258	7	24	-3.686	1.625e-08	2.22612e-08	-0.4006	0.6882	0.80259	-2.043	0.0007562	0.00114896	-3.286	0.006026	0.00315754	SiteClass[FBgn0037427|Osi17|UTR_5_PRIME|0;FBgn0051560|CG31560|DOWNSTREAM|922],TranscriptAnnot[UTR_5_PRIME(MODIFIER||4075||750|Osi17|protein_coding|CODING|FBtr0334538|1|1);UTR_5_PRIME(MODIFIER||4075||648|Osi17|protein_coding|CODING|FBtr0334536|1|1);DOWNSTREAM(MODIFIER||922||279|CG31560|protein_coding|CODING|FBtr0078609||1)]	(TF_binding_site|mE1_TFBS_HSA|FBsf0000368925);(TF_binding_site|mE1_TFBS_HSA|FBsf0000368926)
X_14722420_SNP	A	G	G	0.1562	5	27	-4.056	1.79e-07	1.5904e-07	-1.208	0.278	0.303233	-2.632	0.000107	0.000112864	-2.848	0.03801	0.0379799	SiteClass[FBgn0030581|CG14408|INTRON|0],TranscriptAnnot[INTRON(MODIFIER||||630|CG14408|protein_coding|CODING|FBtr0339447|5|1);INTRON(MODIFIER||||659|CG14408|protein_coding|CODING|FBtr0073990|4|1);INTRON(MODIFIER||||684|CG14408|protein_coding|CODING|FBtr0305580|5|1);INTRON(MODIFIER||||494|CG14408|protein_coding|CODING|FBtr0339446|5|1);INTRON(MODIFIER||||684|CG14408|protein_coding|CODING|FBtr034046…	(TF_binding_site|BDTNP1_TFBS_dl|FBsf0000319092)
X_6699629_SNP	G	A	A	0.3	9	21	-3.311	4.927e-07	2.00244e-07	0.05052	0.9561	0.788869	-1.63	0.005959	0.00569857	-3.362	0.002048	0.000989847	SiteClass[FBgn0029903|pod1|INTRON|0],TranscriptAnnot[INTRON(MODIFIER||||1074|pod1|protein_coding|CODING|FBtr0070964|1|1);INTRON(MODIFIER||||1255|pod1|protein_coding|CODING|FBtr0112956|1|1);INTRON(MODIFIER||||1266|pod1|protein_coding|CODING|FBtr0308228|1|1);INTRON(MODIFIER||||1074|pod1|protein_coding|CODING|FBtr0070965|1|1);INTRON(MODIFIER||||1074|pod1|protein_coding|CODING|FBtr0070966|1|1);INTRON…	(TF_binding_site|BDTNP1_TFBS_dl|FBsf0000317145);(TF_binding_site|mE1_TFBS_Trl|FBsf0000342527)
3L_10020357_SNP	C	T	T	0.2812	9	23	-3.166	7.65e-07	6.19164e-07	-0.768	0.395	0.444206	-1.967	0.0004473	0.000571295	-2.398	0.02993	0.0233479	SiteClass[FBgn0040823|dpr6|INTRON|0],TranscriptAnnot[INTRON(MODIFIER||||283|dpr6|protein_coding|CODING|FBtr0076353|2|1);INTRON(MODIFIER||||390|dpr6|protein_coding|CODING|FBtr0331536|2|1);INTRON(MODIFIER||||286|dpr6|protein_coding|CODING|FBtr0332665|2|1);INTRON(MODIFIER||||283|dpr6|protein_coding|CODING|FBtr0332666|2|1);INTRON(MODIFIER||||396|dpr6|protein_coding|CODING|FBtr0344949|2|1)]	-
3R_26487637_SNP	T	A	A	0.1875	6	26	-3.522	2.754e-06	1.4598e-06	0.09816	0.9253	0.819038	-1.712	0.01145	0.0129925	-3.62	0.003309	0.00192315	SiteClass[|||],TranscriptAnnot[INTERGENIC(MODIFIER||||||||||1)]	-
3L_10020359_SNP	G	A	A	0.2188	7	25	-3.367	1.792e-06	1.79855e-06	-1.182	0.226	0.238537	-2.274	0.0001494	0.000190852	-2.185	0.07243	0.0724575	SiteClass[FBgn0040823|dpr6|INTRON|0],TranscriptAnnot[INTRON(MODIFIER||||283|dpr6|protein_coding|CODING|FBtr0076353|2|1);INTRON(MODIFIER||||390|dpr6|protein_coding|CODING|FBtr0331536|2|1);INTRON(MODIFIER||||286|dpr6|protein_coding|CODING|FBtr0332665|2|1);INTRON(MODIFIER||||283|dpr6|protein_coding|CODING|FBtr0332666|2|1);INTRON(MODIFIER||||396|dpr6|protein_coding|CODING|FBtr0344949|2|1)]	-
3L_10023997_SNP	C	T	T	0.2188	7	25	-3.367	1.792e-06	1.79855e-06	-1.182	0.226	0.238537	-2.274	0.0001494	0.000190852	-2.185	0.07243	0.0724575	SiteClass[FBgn0040823|dpr6|INTRON|0;FBgn0266648|CR45155|UPSTREAM|759],TranscriptAnnot[UPSTREAM(MODIFIER||759|||CR45155|ncRNA|NON_CODING|FBtr0344950||1);INTRON(MODIFIER||||283|dpr6|protein_coding|CODING|FBtr0076353|2|1);INTRON(MODIFIER||||390|dpr6|protein_coding|CODING|FBtr0331536|2|1);INTRON(MODIFIER||||286|dpr6|protein_coding|CODING|FBtr0332665|2|1);INTRON(MODIFIER||||283|dpr6|protein_coding|COD…	-
3L_10025025_DEL	T	TT	TT	0.2188	7	25	-3.367	1.792e-06	1.79855e-06	-1.182	0.226	0.238537	-2.274	0.0001494	0.000190852	-2.185	0.07243	0.0724575	SiteClass[FBgn0040823|dpr6|INTRON|0],TranscriptAnnot[INTRON(MODIFIER||||283|dpr6|protein_coding|CODING|FBtr0076353|2|1);INTRON(MODIFIER||||390|dpr6|protein_coding|CODING|FBtr0331536|2|1);INTRON(MODIFIER||||286|dpr6|protein_coding|CODING|FBtr0332665|2|1);INTRON(MODIFIER||||283|dpr6|protein_coding|CODING|FBtr0332666|2|1);INTRON(MODIFIER||||396|dpr6|protein_coding|CODING|FBtr0344949|2|1)]	-
2L_1384452_SNP	G	A	A	0.1875	6	26	-3.52	2.822e-06	2.24685e-06	-0.3627	0.7287	0.775869	-1.941	0.003535	0.00368449	-3.157	0.01194	0.0105998	SiteClass[FBgn0002543|lea|INTRON|0],TranscriptAnnot[INTRON(MODIFIER||||1463|lea|protein_coding|CODING|FBtr0077941|13|1);INTRON(MODIFIER||||1519|lea|protein_coding|CODING|FBtr0329985|13|1)]	-
X_6699526_SNP	C	T	T	0.3125	10	22	-2.982	2.278e-06	2.32627e-06	0.4161	0.6362	0.518589	-1.283	0.02614	0.0334654	-3.398	0.0008322	0.000517869	SiteClass[FBgn0029903|pod1|INTRON|0],TranscriptAnnot[INTRON(MODIFIER||||1074|pod1|protein_coding|CODING|FBtr0070964|1|1);INTRON(MODIFIER||||1255|pod1|protein_coding|CODING|FBtr0112956|1|1);INTRON(MODIFIER||||1266|pod1|protein_coding|CODING|FBtr0308228|1|1);INTRON(MODIFIER||||1074|pod1|protein_coding|CODING|FBtr0070965|1|1);INTRON(MODIFIER||||1074|pod1|protein_coding|CODING|FBtr0070966|1|1);INTRON…	(TF_binding_site|BDTNP1_TFBS_dl|FBsf0000317144);(TF_binding_site|mE1_TFBS_Trl|FBsf0000342527)
X_6699534_SNP	A	C	C	0.3125	10	22	-2.982	2.278e-06	2.32627e-06	0.4161	0.6362	0.518589	-1.283	0.02614	0.0334654	-3.398	0.0008322	0.000517869	SiteClass[FBgn0029903|pod1|INTRON|0],TranscriptAnnot[INTRON(MODIFIER||||1074|pod1|protein_coding|CODING|FBtr0070964|1|1);INTRON(MODIFIER||||1255|pod1|protein_coding|CODING|FBtr0112956|1|1);INTRON(MODIFIER||||1266|pod1|protein_coding|CODING|FBtr0308228|1|1);INTRON(MODIFIER||||1074|pod1|protein_coding|CODING|FBtr0070965|1|1);INTRON(MODIFIER||||1074|pod1|protein_coding|CODING|FBtr0070966|1|1);INTRON…	(TF_binding_site|BDTNP1_TFBS_dl|FBsf0000317144);(TF_binding_site|mE1_TFBS_Trl|FBsf0000342527)
2R_16418339_SNP	A	C	C	0.1667	5	25	-3.749	6.217e-06	2.50655e-06	0.0944	0.9337	0.83499	-1.827	0.01366	0.01401	-3.843	0.004105	0.00244702	SiteClass[|||],TranscriptAnnot[INTERGENIC(MODIFIER||||||||||1)]	(TF_binding_site|BDTNP1_TFBS_dl|FBsf0000303425)
2R_20053204_DEL	A	ATTAA	ATTAA	0.1562	5	27	-3.749	3.817e-06	3.06236e-06	0.2926	0.7946	0.690795	-1.728	0.01834	0.0226654	-4.042	0.002136	0.00137373	SiteClass[FBgn0034985|CG3328|INTRON|0],TranscriptAnnot[INTRON(MODIFIER||||1423|CG3328|protein_coding|CODING|FBtr0072257|1|1);INTRON(MODIFIER||||1423|CG3328|protein_coding|CODING|FBtr0343434|1|1)]	-
2R_14164762_SNP	G	A	G	0.3871	12	19	-0.604	0.4115	0.381827	3.289	7.096e-06	3.07415e-06	1.343	0.01712	0.0135042	-3.893	4.09e-05	2.39216e-05	SiteClass[FBgn0266420|Ote|UPSTREAM|80;FBgn0053198|pen-2|UPSTREAM|182;FBgn0010575|sbb|DOWNSTREAM|941],TranscriptAnnot[UPSTREAM(MODIFIER||182||101|pen-2|protein_coding|CODING|FBtr0089842||1);UPSTREAM(MODIFIER||182||101|pen-2|protein_coding|CODING|FBtr0340331||1);UPSTREAM(MODIFIER||80||424|Ote|protein_coding|CODING|FBtr0086768||1);DOWNSTREAM(MODIFIER||941||2312|sbb|protein_coding|CODING|FBtr0301550|…	(TF_binding_site|BDTNP1_TFBS_dl|FBsf0000302995);(TF_binding_site|BDTNP1_TFBS_Med|FBsf0000280797);(TF_binding_site|mE1_TFBS_cad|FBsf0000246937);(TF_binding_site|mE1_TFBS_h|FBsf0000256811);(TF_binding_site|mE1_TFBS_HSA|FBsf0000358036)
3L_20042273_SNP	T	C	C	0.1333	4	26	-4.156	6.317e-06	3.35545e-06	-0.4988	0.6932	0.722537	-2.327	0.00368	0.00336727	-3.657	0.01754	0.0143074	SiteClass[|||],TranscriptAnnot[INTERGENIC(MODIFIER||||||||||1)]	-
3L_5264278_SNP	A	T	A	0.1875	6	26	-3.442	5.844e-06	4.19094e-06	0.1342	0.8979	0.797729	-1.654	0.01497	0.0177047	-3.576	0.003785	0.0024765	SiteClass[FBgn0052423|shep|INTRON|0],TranscriptAnnot[INTRON(MODIFIER||||499|shep|protein_coding|CODING|FBtr0077173|1|1);INTRON(MODIFIER||||578|shep|protein_coding|CODING|FBtr0077172|2|1);INTRON(MODIFIER||||590|shep|protein_coding|CODING|FBtr0308859|2|1)]	-
3L_11927648_SNP	T	C	T	0.2258	7	24	-3.295	5.968e-06	4.33188e-06	-0.8531	0.3943	0.427049	-2.074	0.000911	0.000978576	-2.442	0.04791	0.0441607	SiteClass[FBgn0266100|CG44837|INTRON|0;FBgn0011723|byn|INTRON|0],TranscriptAnnot[INTRON(MODIFIER||||964|CG44837|protein_coding|CODING|FBtr0343552|2|1);INTRON(MODIFIER||||697|byn|protein_coding|CODING|FBtr0332070|5|1);INTRON(MODIFIER||||599|byn|protein_coding|CODING|FBtr0332071|5|1)]	(TF_binding_site|BDTNP1_TFBS_twi|FBsf0000203528);(TF_binding_site|mE1_TFBS_HSA|FBsf0000364388)
X_6701398_SNP	G	A	A	0.3548	11	20	-2.881	5.507e-06	4.49213e-06	-0.4366	0.6128	0.700411	-1.659	0.002333	0.00336887	-2.444	0.02123	0.0158664	SiteClass[FBgn0029903|pod1|SYNONYMOUS_CODING|0],TranscriptAnnot[SYNONYMOUS_CODING(LOW|SILENT|gaA/gaG|E327|1074|pod1|protein_coding|CODING|FBtr0070965|4|1);SYNONYMOUS_CODING(LOW|SILENT|gaA/gaG|E327|1074|pod1|protein_coding|CODING|FBtr0070964|4|1);SYNONYMOUS_CODING(LOW|SILENT|gaA/gaG|E327|1074|pod1|protein_coding|CODING|FBtr0070967|4|1);SYNONYMOUS_CODING(LOW|SILENT|gaA/gaG|E327|1074|pod1|protein_co…	-
3L_10022247_INS	ATGACAA	A	A	0.2333	7	23	-3.3	8.429e-06	4.84858e-06	-1.101	0.2803	0.291129	-2.201	0.0004841	0.000397752	-2.199	0.08294	0.0734124	SiteClass[FBgn0040823|dpr6|INTRON|0;FBgn0266648|CR45155|DOWNSTREAM|260],TranscriptAnnot[DOWNSTREAM(MODIFIER||260|||CR45155|ncRNA|NON_CODING|FBtr0344950||1);INTRON(MODIFIER||||283|dpr6|protein_coding|CODING|FBtr0076353|2|1);INTRON(MODIFIER||||390|dpr6|protein_coding|CODING|FBtr0331536|2|1);INTRON(MODIFIER||||286|dpr6|protein_coding|CODING|FBtr0332665|2|1);INTRON(MODIFIER||||283|dpr6|protein_coding…	-
X_10453834_SNP	A	T	T	0.4194	13	18	-2.777	3.895e-06	5.2262e-06	0.007383	0.9925	0.951002	-1.385	0.00534	0.0117497	-2.785	0.005177	0.00522546	SiteClass[FBgn0085443|spri|INTRON|0],TranscriptAnnot[INTRON(MODIFIER||||1789|spri|protein_coding|CODING|FBtr0112688|3|1);INTRON(MODIFIER||||1789|spri|protein_coding|CODING|FBtr0310295|4|1);INTRON(MODIFIER||||1789|spri|protein_coding|CODING|FBtr0310296|4|1);INTRON(MODIFIER||||2043|spri|protein_coding|CODING|FBtr0310439|3|1)]	-
2L_8227355_SNP	A	G	A	0.5	15	15	2.746	1.1e-05	5.56284e-06	0.6861	0.4106	0.47755	1.716	0.001241	0.0013353	2.06	0.04523	0.0349074	SiteClass[FBgn0032006|Pvr|INTRON|0],TranscriptAnnot[INTRON(MODIFIER||||1499|Pvr|protein_coding|CODING|FBtr0332417|4|1);INTRON(MODIFIER||||1499|Pvr|protein_coding|CODING|FBtr0332418|4|1);INTRON(MODIFIER||||1509|Pvr|protein_coding|CODING|FBtr0079626|4|1);INTRON(MODIFIER||||1509|Pvr|protein_coding|CODING|FBtr0079628|4|1);INTRON(MODIFIER||||1474|Pvr|protein_coding|CODING|FBtr0301339|4|1);INTRON(MODIF…	(TF_binding_site|BDTNP1_TFBS_twi|FBsf0000201205);(TF_binding_site|mE1_TFBS_HSA|FBsf0000346697)
2R_14164763_SNP	G	A	G	0.4062	13	19	-0.456	0.52	0.502655	3.162	8.257e-06	5.92011e-06	1.353	0.01198	0.0107448	-3.618	0.0001009	0.000100774	SiteClass[FBgn0266420|Ote|UPSTREAM|81;FBgn0053198|pen-2|UPSTREAM|181;FBgn0010575|sbb|DOWNSTREAM|940],TranscriptAnnot[UPSTREAM(MODIFIER||181||101|pen-2|protein_coding|CODING|FBtr0089842||1);UPSTREAM(MODIFIER||181||101|pen-2|protein_coding|CODING|FBtr0340331||1);UPSTREAM(MODIFIER||81||424|Ote|protein_coding|CODING|FBtr0086768||1);DOWNSTREAM(MODIFIER||940||2312|sbb|protein_coding|CODING|FBtr0301550|…	(TF_binding_site|BDTNP1_TFBS_dl|FBsf0000302995);(TF_binding_site|BDTNP1_TFBS_Med|FBsf0000280797);(TF_binding_site|mE1_TFBS_cad|FBsf0000246937);(TF_binding_site|mE1_TFBS_h|FBsf0000256811);(TF_binding_site|mE1_TFBS_HSA|FBsf0000358036)
3L_17413223_SNP	T	C	C	0.2258	7	24	-0.8841	0.3007	0.34974	-3.815	8.039e-06	5.93715e-06	-2.349	0.0001031	8.40254e-05	2.931	0.01583	0.0140957	SiteClass[FBgn0027660|blot|INTRON|0],TranscriptAnnot[INTRON(MODIFIER||||976|blot|protein_coding|CODING|FBtr0075232|1|1)]	-
2R_13360524_SNP	T	A	T	0.3871	12	19	-2.766	1.168e-05	6.00558e-06	-0.9739	0.2549	0.247982	-1.87	0.0004249	0.000447746	-1.792	0.09391	0.0665365	SiteClass[FBgn0022987|qkr54B|INTRON|0],TranscriptAnnot[INTRON(MODIFIER||||428|qkr54B|protein_coding|CODING|FBtr0086925|8|1);INTRON(MODIFIER||||428|qkr54B|protein_coding|CODING|FBtr0086923|8|1);INTRON(MODIFIER||||428|qkr54B|protein_coding|CODING|FBtr0306248|8|1);INTRON(MODIFIER||||617|qkr54B|protein_coding|CODING|FBtr0331464|8|1)]	-
2R_1386903_SNP	C	G	G	0.1333	4	26	-4.072	8.633e-06	6.52226e-06	-0.5868	0.6431	0.672253	-2.329	0.00415	0.00349705	-3.485	0.02123	0.0202177	SiteClass[FBgn0050438|CG30438|INTRON|0],TranscriptAnnot[INTRON(MODIFIER||||435|CG30438|protein_coding|CODING|FBtr0086067|1|1);INTRON(MODIFIER||||524|CG30438|protein_coding|CODING|FBtr0086068|1|1)]	-
3R_7063714_SNP	C	G	G	0.2581	8	23	0.2222	0.7873	0.894688	3.63	9.079e-06	6.73306e-06	1.926	0.001356	0.00117175	-3.408	0.002537	0.00213079	SiteClass[FBgn0051388|CG31388|INTRON|0;FBgn0051441|CG31441|DOWNSTREAM|368],TranscriptAnnot[DOWNSTREAM(MODIFIER||368||341|CG31441|protein_coding|CODING|FBtr0082355||1);DOWNSTREAM(MODIFIER||368||48|CG31441|protein_coding|CODING|FBtr0339400||1);INTRON(MODIFIER||||446|CG31388|protein_coding|CODING|FBtr0082356|1|1);INTRON(MODIFIER||||246|CG31388|protein_coding|CODING|FBtr0304709|1|1)]	(TF_binding_site|BDTNP1_TFBS_dl|FBsf0000311074);(TF_binding_site|BDTNP1_TFBS_Med|FBsf0000285007);(TF_binding_site|BDTNP1_TFBS_twi|FBsf0000264712);(TF_binding_site|mE1_TFBS_HSA|FBsf0000370527);(TF_binding_site|mE1_TFBS_inv|FBsf0000237113);(TF_binding_site|mE1_TFBS_sens|FBsf0000231243)
3R_23825962_SNP	C	G	G	0.1562	5	27	-1.732	0.06385	0.0506059	3.647	0.0003114	0.000281436	0.9573	0.2062	0.219406	-5.379	9.782e-06	6.83948e-06	SiteClass[|||],TranscriptAnnot[INTERGENIC(MODIFIER||||||||||1)]	(TF_binding_site|mE1_TFBS_HSA|FBsf0000375899)
3R_23828758_SNP	T	A	A	0.1562	5	27	-1.732	0.06385	0.0506059	3.647	0.0003114	0.000281436	0.9573	0.2062	0.219406	-5.379	9.782e-06	6.83948e-06	SiteClass[|||],TranscriptAnnot[INTERGENIC(MODIFIER||||||||||1)]	-
3R_23829954_SNP	A	G	G	0.1562	5	27	-1.732	0.06385	0.0506059	3.647	0.0003114	0.000281436	0.9573	0.2062	0.219406	-5.379	9.782e-06	6.83948e-06	SiteClass[|||],TranscriptAnnot[INTERGENIC(MODIFIER||||||||||1)]	-
3R_23830011_SNP	C	A	A	0.1562	5	27	-1.732	0.06385	0.0506059	3.647	0.0003114	0.000281436	0.9573	0.2062	0.219406	-5.379	9.782e-06	6.83948e-06	SiteClass[|||],TranscriptAnnot[INTERGENIC(MODIFIER||||||||||1)]	-
3R_24175219_SNP	G	A	G	0.1562	5	27	-1.732	0.06385	0.0506059	3.647	0.0003114	0.000281436	0.9573	0.2062	0.219406	-5.379	9.782e-06	6.83948e-06	SiteClass[|||],TranscriptAnnot[INTERGENIC(MODIFIER||||||||||1)]	-
3L_5065426_SNP	G	A	A	0.129	4	27	-4.056	4.809e-06	6.84342e-06	-0.4826	0.6986	0.748408	-2.269	0.003543	0.00470967	-3.573	0.01857	0.0166834	SiteClass[FBgn0005775|Con|INTRON|0],TranscriptAnnot[SPLICE_SITE_REGION(LOW||||691|Con|protein_coding|CODING|FBtr0309972|1|1);INTRON(MODIFIER||||691|Con|protein_coding|CODING|FBtr0309972|1|1)]	-
3L_10024929_SNP	T	A	A	0.2258	7	24	-3.245	1.19e-06	7.00641e-06	-1.379	0.135	0.17125	-2.312	0.0001494	0.000157733	-1.866	0.07881	0.129696	SiteClass[FBgn0040823|dpr6|INTRON|0],TranscriptAnnot[INTRON(MODIFIER||||283|dpr6|protein_coding|CODING|FBtr0076353|2|1);INTRON(MODIFIER||||390|dpr6|protein_coding|CODING|FBtr0331536|2|1);INTRON(MODIFIER||||286|dpr6|protein_coding|CODING|FBtr0332665|2|1);INTRON(MODIFIER||||283|dpr6|protein_coding|CODING|FBtr0332666|2|1);INTRON(MODIFIER||||396|dpr6|protein_coding|CODING|FBtr0344949|2|1)]	-
3R_25355065_SNP	G	A	A	0.129	4	27	-3.976	1.589e-05	7.38718e-06	-0.6168	0.6229	0.63556	-2.296	0.004	0.00302453	-3.359	0.02791	0.0252883	SiteClass[|||],TranscriptAnnot[INTERGENIC(MODIFIER||||||||||1)]	-
2R_10044999_SNP	A	G	G	0.3226	10	21	-0.3706	0.6266	0.624911	3.348	1.075e-05	7.42547e-06	1.489	0.01059	0.00779081	-3.719	0.0001712	0.000212143	SiteClass[FBgn0040751|CG13018|UPSTREAM|6;FBgn0033899|CG13016|UPSTREAM|268;FBgn0086895|pea|DOWNSTREAM|388],TranscriptAnnot[UPSTREAM(MODIFIER||268||443|CG13016|protein_coding|CODING|FBtr0087519||1);UPSTREAM(MODIFIER||6||79|CG13018|protein_coding|CODING|FBtr0087581||1);DOWNSTREAM(MODIFIER||388||1242|pea|protein_coding|CODING|FBtr0087518||1);INTERGENIC(MODIFIER||||||||||1)]	(TF_binding_site|BDTNP1_TFBS_da|FBsf0000324197);(TF_binding_site|BDTNP1_TFBS_dl|FBsf0000302056);(TF_binding_site|mE1_TFBS_HSA|FBsf0000356594);(TF_binding_site|mE1_TFBS_Ubx|FBsf0000263070)
3R_11979371_SNP	A	G	G	0.1935	6	25	-3.415	1.116e-05	7.5754e-06	-0.35	0.7397	0.811656	-1.883	0.005183	0.00597871	-3.065	0.01676	0.0125951	SiteClass[|||],TranscriptAnnot[INTERGENIC(MODIFIER||||||||||1)]	(TF_binding_site|mE1_TFBS_HSA|FBsf0000372098)
3R_12038840_SNP	A	T	T	0.3871	12	19	2.721	1.857e-05	7.57936e-06	0.2329	0.7877	0.906474	1.477	0.007754	0.00825319	2.488	0.01717	0.00913915	SiteClass[FBgn0267202|CR45642|UPSTREAM|370],TranscriptAnnot[UPSTREAM(MODIFIER||370|||CR45642|ncRNA|NON_CODING|FBtr0346355||1);INTERGENIC(MODIFIER||||||||||1)]	-
3L_20029054_SNP	A	C	C	0.2	6	24	-3.438	1.408e-05	7.68682e-06	-0.3166	0.7682	0.780622	-1.877	0.006212	0.00538231	-3.121	0.017	0.0138579	SiteClass[|||],TranscriptAnnot[INTERGENIC(MODIFIER||||||||||1)]	-
3R_13513477_SNP	T	A	A	0.1667	5	25	-3.669	5.456e-06	7.74623e-06	1.085	0.315	0.264953	-1.292	0.06281	0.104073	-4.754	0.0003031	0.000113891	SiteClass[FBgn0261885|osa|DOWNSTREAM|63;FBgn0051249|CG31249|UPSTREAM|684],TranscriptAnnot[UPSTREAM(MODIFIER||684||250|CG31249|protein_coding|CODING|FBtr0083483||1);DOWNSTREAM(MODIFIER||63||2716|osa|protein_coding|CODING|FBtr0089581||1);DOWNSTREAM(MODIFIER||63||2703|osa|protein_coding|CODING|FBtr0089582||1);DOWNSTREAM(MODIFIER||63||2556|osa|protein_coding|CODING|FBtr0089583||1);DOWNSTREAM(MODIFIER…	-
3R_13513492_INS	CCCTTATC	C	C	0.1667	5	25	-3.669	5.456e-06	7.74623e-06	1.085	0.315	0.264953	-1.292	0.06281	0.104073	-4.754	0.0003031	0.000113891	SiteClass[FBgn0261885|osa|DOWNSTREAM|47;FBgn0051249|CG31249|UPSTREAM|700],TranscriptAnnot[UPSTREAM(MODIFIER||700||250|CG31249|protein_coding|CODING|FBtr0083483||1);DOWNSTREAM(MODIFIER||47||2716|osa|protein_coding|CODING|FBtr0089581||1);DOWNSTREAM(MODIFIER||47||2703|osa|protein_coding|CODING|FBtr0089582||1);DOWNSTREAM(MODIFIER||47||2556|osa|protein_coding|CODING|FBtr0089583||1);DOWNSTREAM(MODIFIER…	-
3R_13969157_SNP	A	C	C	0.129	4	27	-3.864	2.417e-05	2.70473e-05	-2.593	0.03184	0.0310116	-3.228	9.486e-06	7.91931e-06	-1.271	0.4165	0.414438	SiteClass[|||],TranscriptAnnot[INTERGENIC(MODIFIER||||||||||1)]	(TF_binding_site|mE1_TFBS_HSA|FBsf0000372792);(TF_binding_site|mE1_TFBS_inv|FBsf0000237331)
3R_5693703_SNP	T	A	A	0.1333	4	26	-2.176	0.0393	0.0246709	3.712	0.001022	0.000984816	0.7683	0.3657	0.38369	-5.888	1.614e-05	7.96973e-06	SiteClass[FBgn0037766|Teh1|UTR_5_PRIME|0],TranscriptAnnot[UTR_5_PRIME(MODIFIER||2243||279|Teh1|protein_coding|CODING|FBtr0082151|1|1);UTR_5_PRIME(MODIFIER||2243||299|Teh1|protein_coding|CODING|FBtr0330082|1|1)]	(TF_binding_site|BDTNP1_TFBS_dl|FBsf0000310799);(TF_binding_site|mE1_TFBS_bab1|FBsf0000214674)
3R_23828855_SNP	G	A	A	0.1613	5	26	-1.703	0.07303	0.0550206	3.662	0.0003854	0.000279437	0.9794	0.2042	0.211069	-5.366	1.488e-05	8.06889e-06	SiteClass[|||],TranscriptAnnot[INTERGENIC(MODIFIER||||||||||1)]	(TF_binding_site|mE1_TFBS_chinmo|FBsf0000213545)
3R_26487799_SNP	C	T	T	0.3226	10	21	-2.813	2.286e-05	8.07423e-06	-0.6366	0.4781	0.507711	-1.725	0.002379	0.00173974	-2.176	0.04883	0.0348715	SiteClass[|||],TranscriptAnnot[INTERGENIC(MODIFIER||||||||||1)]	-
3L_10022347_SNP	T	A	A	0.25	8	24	-3.069	8.138e-06	8.15762e-06	-1.077	0.2483	0.264423	-2.073	0.0003498	0.000428189	-1.992	0.08713	0.0871404	SiteClass[FBgn0040823|dpr6|INTRON|0;FBgn0266648|CR45155|DOWNSTREAM|161],TranscriptAnnot[DOWNSTREAM(MODIFIER||161|||CR45155|ncRNA|NON_CODING|FBtr0344950||1);INTRON(MODIFIER||||283|dpr6|protein_coding|CODING|FBtr0076353|2|1);INTRON(MODIFIER||||390|dpr6|protein_coding|CODING|FBtr0331536|2|1);INTRON(MODIFIER||||286|dpr6|protein_coding|CODING|FBtr0332665|2|1);INTRON(MODIFIER||||283|dpr6|protein_coding…	-
3R_19149955_SNP	C	T	C	0.1333	4	26	-2.166	0.03998	0.0257715	3.711	0.001037	0.000952709	0.7723	0.3619	0.375636	-5.877	1.838e-05	8.2514e-06	SiteClass[FBgn0003118|pnt|INTRON|0],TranscriptAnnot[INTRON(MODIFIER||||718|pnt|protein_coding|CODING|FBtr0089717|3|1)]	-
3L_846115_SNP	C	T	T	0.1562	5	27	-3.643	9.276e-06	8.33231e-06	-0.5866	0.6012	0.634551	-2.115	0.003048	0.00313264	-3.057	0.02508	0.0250622	SiteClass[FBgn0035168|CG13889|SYNONYMOUS_CODING|0],TranscriptAnnot[SYNONYMOUS_CODING(LOW|SILENT|caT/caC|H525|1978|CG13889|protein_coding|CODING|FBtr0072586|4|1);SYNONYMOUS_CODING(LOW|SILENT|caT/caC|H525|1978|CG13889|protein_coding|CODING|FBtr0332752|4|1)]	(TF_binding_site|mE1_TFBS_chinmo|FBsf0000209463);(TF_binding_site|mE1_TFBS_HSA|FBsf0000360900)
3L_4478752_SNP	G	A	A	0.2188	7	25	-2.274	0.003938	0.0032845	2.385	0.01083	0.00791394	0.05554	0.9343	0.902887	-4.659	1.452e-05	8.4996e-06	SiteClass[|||],TranscriptAnnot[INTERGENIC(MODIFIER||||||||||1)]	-
3L_4479997_SNP	T	C	C	0.2188	7	25	-2.274	0.003938	0.0032845	2.385	0.01083	0.00791394	0.05554	0.9343	0.902887	-4.659	1.452e-05	8.4996e-06	SiteClass[FBgn0035551|CG7465|UPSTREAM|286],TranscriptAnnot[UPSTREAM(MODIFIER||286||321|CG7465|protein_coding|CODING|FBtr0073306||1);INTERGENIC(MODIFIER||||||||||1)]	-
2R_4367800_SNP	A	G	G	0.1333	4	26	-3.968	1.329e-05	8.55578e-06	-0.5391	0.6709	0.690667	-2.254	0.005825	0.00396408	-3.429	0.02219	0.0205097	SiteClass[FBgn0050361|mtt|SYNONYMOUS_CODING|0],TranscriptAnnot[SYNONYMOUS_CODING(LOW|SILENT|acC/acT|T1018|1415|mtt|protein_coding|CODING|FBtr0273325|15|1);SYNONYMOUS_CODING(LOW|SILENT|acC/acT|T698|1095|mtt|protein_coding|CODING|FBtr0273326|14|1);SYNONYMOUS_CODING(LOW|SILENT|acC/acT|T1018|1472|mtt|protein_coding|CODING|FBtr0330608|15|1);SYNONYMOUS_CODING(LOW|SILENT|acC/acT|T383|780|mtt|protein_cod…	(TF_binding_site|BDTNP1_TFBS_prd|FBsf0000274266);(TF_binding_site|mE1_TFBS_cad|FBsf0000246082);(TF_binding_site|mE1_TFBS_HSA|FBsf0000354565)
X_5806027_SNP	C	T	C	0.4194	13	18	1.29	0.06914	0.0651027	3.074	3.217e-05	2.53189e-05	2.182	1.17e-05	8.99336e-06	-1.785	0.08967	0.0854201	SiteClass[FBgn0029822|CG12236|DOWNSTREAM|205],TranscriptAnnot[DOWNSTREAM(MODIFIER||205||510|CG12236|protein_coding|CODING|FBtr0070826||1);INTRON(MODIFIER||||553|CG12236|protein_coding|CODING|FBtr0070825|4|1)]	-
X_10859336_SNP	A	C	C	0.1875	6	26	-1.751	0.0429	0.0325203	3.188	0.0008398	0.000735385	0.7187	0.31	0.327561	-4.939	1.416e-05	9.06406e-06	SiteClass[FBgn0021742|C901|INTRON|0],TranscriptAnnot[INTRON(MODIFIER||||559|C901|protein_coding|CODING|FBtr0073400|6|1)]	(TF_binding_site|mE1_TFBS_chinmo|FBsf0000208728)
2R_19344724_SNP	A	G	A	0.1935	6	25	-3.403	1.161e-05	9.23316e-06	0.1642	0.8777	0.764761	-1.619	0.01941	0.0245975	-3.567	0.004705	0.00301622	SiteClass[FBgn0264339|CG43795|NON_SYNONYMOUS_CODING|0;FBgn0034863|skpF|DOWNSTREAM|864],TranscriptAnnot[NON_SYNONYMOUS_CODING(MODERATE|MISSENSE|Atg/Gtg|M238V|1420|CG43795|protein_coding|CODING|FBtr0331989|2|1);DOWNSTREAM(MODIFIER||864||171|skpF|protein_coding|CODING|FBtr0072022||1)]	(TF_binding_site|mE1_TFBS_chinmo|FBsf0000211900)
2L_8314655_SNP	A	G	A	0.129	4	27	-3.738	5.817e-05	5.92026e-05	-2.687	0.0242	0.02528	-3.212	1.163e-05	9.25825e-06	-1.051	0.4972	0.500425	SiteClass[FBgn0032018|CG7806|SYNONYMOUS_CODING|0],TranscriptAnnot[SYNONYMOUS_CODING(LOW|SILENT|tcA/tcG|S858|1487|CG7806|protein_coding|CODING|FBtr0079600|3|1)]	-
2L_8314674_SNP	T	G	T	0.129	4	27	-3.738	5.817e-05	5.92026e-05	-2.687	0.0242	0.02528	-3.212	1.163e-05	9.25825e-06	-1.051	0.4972	0.500425	SiteClass[FBgn0032018|CG7806|NON_SYNONYMOUS_CODING|0],TranscriptAnnot[NON_SYNONYMOUS_CODING(MODERATE|MISSENSE|Tac/Gac|Y865D|1487|CG7806|protein_coding|CODING|FBtr0079600|3|1)]	-
3L_999558_SNP	G	C	C	0.3871	12	19	-1.128	0.1149	0.104894	2.951	0.0001124	9.0369e-05	0.9113	0.1143	0.114286	-4.079	1.001e-05	9.42271e-06	SiteClass[FBgn0024277|trio|INTRON|0],TranscriptAnnot[INTRON(MODIFIER||||2263|trio|protein_coding|CODING|FBtr0072644|11|1);INTRON(MODIFIER||||2263|trio|protein_coding|CODING|FBtr0072645|11|1);INTRON(MODIFIER||||804|trio|protein_coding|CODING|FBtr0072646|7|1);INTRON(MODIFIER||||658|trio|protein_coding|CODING|FBtr0072647|4|1);INTRON(MODIFIER||||398|trio|protein_coding|CODING|FBtr0072648|2|1);INTRON(…	-
3R_25637395_SNP	A	C	C	0.1613	5	26	-3.582	1.533e-05	9.74217e-06	-0.5999	0.5998	0.616543	-2.091	0.004096	0.00305817	-2.982	0.03027	0.0270155	SiteClass[FBgn0000247|ca|INTRON|0],TranscriptAnnot[INTRON(MODIFIER||||1961|ca|protein_coding|CODING|FBtr0085484|9|1);INTRON(MODIFIER||||1961|ca|protein_coding|CODING|FBtr0346613|9|1)]	-
2R_7057025_SNP	T	A	A	0.125	4	28	-3.935	1.477e-05	9.74457e-06	-0.5855	0.6348	0.659261	-2.26	0.004082	0.0036489	-3.349	0.02539	0.0243765	SiteClass[FBgn0033579|CG13229|INTRON|0;FBgn0003396|shn|INTRON|0],TranscriptAnnot[INTRON(MODIFIER||||2532|shn|protein_coding|CODING|FBtr0330619|1|1);INTRON(MODIFIER||||414|CG13229|protein_coding|CODING|FBtr0330603|1|1);INTRON(MODIFIER||||414|CG13229|protein_coding|CODING|FBtr0330602|1|1)]	-
3R_18390952_SNP	T	A	T	0.125	4	28	-3.935	1.477e-05	9.74457e-06	-0.5855	0.6348	0.659261	-2.26	0.004082	0.0036489	-3.349	0.02539	0.0243765	SiteClass[|||],TranscriptAnnot[INTERGENIC(MODIFIER||||||||||1)]	-
2R_16731063_SNP	T	A	A	0.2188	7	25	-2.707	0.0003818	0.000382575	-2.437	0.009032	0.00903977	-2.572	7.444e-06	9.96251e-06	-0.2699	0.829	0.829035	SiteClass[|||],TranscriptAnnot[INTERGENIC(MODIFIER||||||||||1)]	-
3L_14905853_SNP	C	T	T	0.1333	4	26	-3.736	6.71e-05	6.49997e-05	-2.637	0.02911	0.0279035	-3.186	8.915e-06	1.34253e-05	-1.099	0.4945	0.482053	SiteClass[FBgn0259099|DCX-EMAP|INTRON|0],TranscriptAnnot[INTRON(MODIFIER||||1076|DCX-EMAP|protein_coding|CODING|FBtr0299509|1|1);INTRON(MODIFIER||||1118|DCX-EMAP|protein_coding|CODING|FBtr0331181|1|1)]	-
3L_10025020_SNP	A	T	T	0.1935	6	25	-3.355	7.329e-06	1.38659e-05	-0.8015	0.435	0.456333	-2.078	0.0008188	0.0020922	-2.553	0.05077	0.0470419	SiteClass[FBgn0040823|dpr6|INTRON|0],TranscriptAnnot[INTRON(MODIFIER||||283|dpr6|protein_coding|CODING|FBtr0076353|2|1);INTRON(MODIFIER||||390|dpr6|protein_coding|CODING|FBtr0331536|2|1);INTRON(MODIFIER||||286|dpr6|protein_coding|CODING|FBtr0332665|2|1);INTRON(MODIFIER||||283|dpr6|protein_coding|CODING|FBtr0332666|2|1);INTRON(MODIFIER||||396|dpr6|protein_coding|CODING|FBtr0344949|2|1)]	-
3L_10025031_SNP	T	A	A	0.1935	6	25	-3.355	7.329e-06	1.38659e-05	-0.8015	0.435	0.456333	-2.078	0.0008188	0.0020922	-2.553	0.05077	0.0470419	SiteClass[FBgn0040823|dpr6|INTRON|0],TranscriptAnnot[INTRON(MODIFIER||||283|dpr6|protein_coding|CODING|FBtr0076353|2|1);INTRON(MODIFIER||||390|dpr6|protein_coding|CODING|FBtr0331536|2|1);INTRON(MODIFIER||||286|dpr6|protein_coding|CODING|FBtr0332665|2|1);INTRON(MODIFIER||||283|dpr6|protein_coding|CODING|FBtr0332666|2|1);INTRON(MODIFIER||||396|dpr6|protein_coding|CODING|FBtr0344949|2|1)]	-
3R_18390847_SNP	T	A	T	0.129	4	27	-3.818	8.573e-06	2.31533e-05	-0.7543	0.5189	0.567952	-2.286	0.004284	0.00335008	-3.064	0.0181	0.0405761	SiteClass[|||],TranscriptAnnot[INTERGENIC(MODIFIER||||||||||1)]	-
X_14722226_SNP	G	A	A	0.1333	4	26	-3.889	2.952e-06	2.3966e-05	-1.909	0.1251	0.128261	-2.899	0.0001371	0.00012041	-1.979	0.1813	0.20113	SiteClass[FBgn0030581|CG14408|INTRON|0],TranscriptAnnot[INTRON(MODIFIER||||630|CG14408|protein_coding|CODING|FBtr0339447|5|1);INTRON(MODIFIER||||659|CG14408|protein_coding|CODING|FBtr0073990|4|1);INTRON(MODIFIER||||684|CG14408|protein_coding|CODING|FBtr0305580|5|1);INTRON(MODIFIER||||494|CG14408|protein_coding|CODING|FBtr0339446|5|1);INTRON(MODIFIER||||684|CG14408|protein_coding|CODING|FBtr034046…	(TF_binding_site|BDTNP1_TFBS_dl|FBsf0000319092)
3L_4956086_SNP	A	G	A	0.3548	11	20	1.73	0.01235	0.0142469	2.515	0.001263	0.00140762	2.122	9.611e-06	3.70993e-05	-0.7853	0.4796	0.471984	SiteClass[FBgn0005775|Con|SYNONYMOUS_CODING|0],TranscriptAnnot[SYNONYMOUS_CODING(LOW|SILENT|Ttg/Ctg|L254|691|Con|protein_coding|CODING|FBtr0309972|6|1);SYNONYMOUS_CODING(LOW|SILENT|Ttg/Ctg|L254|691|Con|protein_coding|CODING|FBtr0073375|3|1)]	(TF_binding_site|mE1_TFBS_HSA|FBsf0000362276);(TF_binding_site|mE1_TFBS_sens|FBsf0000223017)
3L_4464953_SNP	A	T	T	0.129	4	27	-1.5	0.13	0.141303	3.727	0.0004162	0.00106273	1.114	0.1878	0.188666	-5.228	5.034e-06	0.000182619	SiteClass[FBgn0052241|CG32241|DOWNSTREAM|152],TranscriptAnnot[DOWNSTREAM(MODIFIER||152||415|CG32241|protein_coding|CODING|FBtr0303006||1);INTERGENIC(MODIFIER||||||||||1)]	-
3L_14725116_SNP	A	T	T	0.1333	4	26	-1.607	0.09811	0.114629	3.617	0.0004335	0.00165656	1.005	0.2138	0.239949	-5.224	7.718e-06	0.000193783	SiteClass[FBgn0259175|ome|INTRON|0;FBgn0036443|CG13471|DOWNSTREAM|573],TranscriptAnnot[DOWNSTREAM(MODIFIER||573||266|CG13471|protein_coding|CODING|FBtr0075709||1);INTRON(MODIFIER||||923|ome|protein_coding|CODING|FBtr0299649|2|1);INTRON(MODIFIER||||802|ome|protein_coding|CODING|FBtr0299650|1|1);INTRON(MODIFIER||||1040|ome|protein_coding|CODING|FBtr0299651|1|1);INTRON(MODIFIER||||784|ome|protein_co…	-
