# Supplementary material for: The impact of exercise on protein levels in Drosophila melanogaster
Source: Biol Open. 2026 Jan 29;15(1):bio062342. doi: 10.1242/bio.062342 (PMC12893037; doi:10.1242/bio.062342)
Supplement: Table S7. [file biolopen-15-062342-TableS7.xlsx]

## Sheet: Per_fly_Overlap_C&E
Enrichment FDR	nGenes	Pathway Genes	Fold Enrichment	Pathway	URL	Genes
0.00252846	2	7	190.041	GO:0030947 reg. of vascular endothelial growth factor receptor signaling pathway	http://amigo.geneontology.org/amigo/term/GO:0030947	Ptp10D Ptp61F
0.00252846	6	445	8.96822	GO:0048667 cell morphogenesis involved in neuron differentiation	http://amigo.geneontology.org/amigo/term/GO:0048667	CG13531 sif Ptp10D nompA cv-c Ptp61F
0.00252846	6	449	8.88832	GO:0048812 neuron projection morphogenesis	http://amigo.geneontology.org/amigo/term/GO:0048812	CG13531 sif Ptp10D nompA cv-c Ptp61F
0.00252846	6	451	8.84891	GO:0048858 cell projection morphogenesis	http://amigo.geneontology.org/amigo/term/GO:0048858	CG13531 sif Ptp10D nompA cv-c Ptp61F
0.00252846	6	451	8.84891	GO:0120039 plasma membrane bounded cell projection morphogenesis	http://amigo.geneontology.org/amigo/term/GO:0120039	CG13531 sif Ptp10D nompA cv-c Ptp61F
0.00252846	6	459	8.69468	GO:0032990 cell part morphogenesis	http://amigo.geneontology.org/amigo/term/GO:0032990	CG13531 sif Ptp10D nompA cv-c Ptp61F
0.0013595	8	639	8.3273	GO:0048666 neuron development	http://amigo.geneontology.org/amigo/term/GO:0048666	CG13531 sif Ptp10D Ptp61F Ca-alpha1D nompA CG32373 cv-c
0.0029406	6	484	8.24557	GO:0031175 neuron projection development	http://amigo.geneontology.org/amigo/term/GO:0031175	CG13531 sif Ptp10D nompA cv-c Ptp61F
0.00618184	6	574	6.95271	GO:0000902 cell morphogenesis	http://amigo.geneontology.org/amigo/term/GO:0000902	CG13531 sif Ptp10D nompA cv-c Ptp61F
0.00655194	6	587	6.79873	GO:0032989 cellular component morphogenesis	http://amigo.geneontology.org/amigo/term/GO:0032989	CG13531 sif Ptp10D nompA cv-c Ptp61F
0.00252846	8	816	6.52101	GO:0030182 neuron differentiation	http://amigo.geneontology.org/amigo/term/GO:0030182	CG13531 sif Ptp10D Ptp61F Ca-alpha1D nompA CG32373 cv-c
0.00252846	8	890	5.97881	GO:0048699 generation of neurons	http://amigo.geneontology.org/amigo/term/GO:0048699	CG13531 sif Ptp10D Ptp61F Ca-alpha1D nompA CG32373 cv-c
0.00252846	8	953	5.58357	GO:0022008 neurogenesis	http://amigo.geneontology.org/amigo/term/GO:0022008	CG13531 sif Ptp10D Ptp61F Ca-alpha1D nompA CG32373 cv-c
0.0181782	6	732	5.45199	GO:0030030 cell projection organization	http://amigo.geneontology.org/amigo/term/GO:0030030	CG13531 sif Ptp10D nompA cv-c Ptp61F
0.00673207	8	1176	4.52478	GO:0007399 nervous system development	http://amigo.geneontology.org/amigo/term/GO:0007399	CG13531 sif Ptp10D Ptp61F Ca-alpha1D nompA CG32373 cv-c
0.00534491	9	1443	4.1485	GO:0048468 cell development	http://amigo.geneontology.org/amigo/term/GO:0048468	CG13531 sif qin Ptp10D Ptp61F Ca-alpha1D nompA CG32373 cv-c
0.0185412	9	1782	3.35931	GO:0030154 cell differentiation	http://amigo.geneontology.org/amigo/term/GO:0030154	CG13531 sif qin Ptp10D Ptp61F Ca-alpha1D nompA CG32373 cv-c

## Sheet: Per_weight_Overlap_C&E
no significant enrichment

## Sheet: Per_fly_control
Enrichment FDR	nGenes	Pathway Genes	Fold Enrichment	Pathway	URL	Genes
0.0101763	2	7	102.33	GO:0030947 reg. of vascular endothelial growth factor receptor signaling pathway	http://amigo.geneontology.org/amigo/term/GO:0030947	Ptp10D Ptp61F
0.00527418	8	484	5.9199	GO:0031175 neuron projection development	http://amigo.geneontology.org/amigo/term/GO:0031175	CG13531 sif Ptp10D sas nompA cv-c Ptp61F Con
0.0101763	7	445	5.63388	GO:0048667 cell morphogenesis involved in neuron differentiation	http://amigo.geneontology.org/amigo/term/GO:0048667	CG13531 sif Ptp10D sas nompA cv-c Ptp61F
0.00368442	10	639	5.60491	GO:0048666 neuron development	http://amigo.geneontology.org/amigo/term/GO:0048666	CG13531 sif Ptp10D Ptp61F Ca-alpha1D sas nompA CG32373 cv-c Con
0.0101763	7	449	5.58369	GO:0048812 neuron projection morphogenesis	http://amigo.geneontology.org/amigo/term/GO:0048812	CG13531 sif Ptp10D sas nompA cv-c Ptp61F
0.0101763	7	451	5.55893	GO:0048858 cell projection morphogenesis	http://amigo.geneontology.org/amigo/term/GO:0048858	CG13531 sif Ptp10D sas nompA cv-c Ptp61F
0.0101763	7	451	5.55893	GO:0120039 plasma membrane bounded cell projection morphogenesis	http://amigo.geneontology.org/amigo/term/GO:0120039	CG13531 sif Ptp10D sas nompA cv-c Ptp61F
0.0107031	7	459	5.46204	GO:0032990 cell part morphogenesis	http://amigo.geneontology.org/amigo/term/GO:0032990	CG13531 sif Ptp10D sas nompA cv-c Ptp61F
0.00368442	10	717	4.99517	GO:0120036 plasma membrane bounded cell projection organization	http://amigo.geneontology.org/amigo/term/GO:0120036	Cp110 CG13531 sif Ptp10D sas nompA mwh cv-c Ptp61F Con
0.0101763	8	574	4.99169	GO:0000902 cell morphogenesis	http://amigo.geneontology.org/amigo/term/GO:0000902	CG13531 sif mwh Ptp10D sas nompA cv-c Ptp61F
0.00368442	10	732	4.89281	GO:0030030 cell projection organization	http://amigo.geneontology.org/amigo/term/GO:0030030	Cp110 CG13531 sif Ptp10D sas nompA mwh cv-c Ptp61F Con
0.00368442	11	816	4.82805	GO:0030182 neuron differentiation	http://amigo.geneontology.org/amigo/term/GO:0030182	CG13531 sif Ptp10D Ptp61F Ca-alpha1D sas nompA CG32373 mwh cv-c Con
0.00368442	11	890	4.42662	GO:0048699 generation of neurons	http://amigo.geneontology.org/amigo/term/GO:0048699	CG13531 sif Ptp10D Ptp61F Ca-alpha1D sas nompA CG32373 mwh cv-c Con
0.00526486	11	953	4.13399	GO:0022008 neurogenesis	http://amigo.geneontology.org/amigo/term/GO:0022008	CG13531 sif Ptp10D Ptp61F Ca-alpha1D sas nompA CG32373 mwh cv-c Con
0.0110103	11	1176	3.35008	GO:0007399 nervous system development	http://amigo.geneontology.org/amigo/term/GO:0007399	CG13531 sif Ptp10D Ptp61F Ca-alpha1D sas nompA CG32373 mwh cv-c Con
0.00881281	13	1443	3.22661	GO:0048468 cell development	http://amigo.geneontology.org/amigo/term/GO:0048468	CG13531 sif qin Ptp10D Ptp61F Ca-alpha1D sas nompA CG32373 Smr cv-c Eip75B Con
0.0101763	14	1782	2.81378	GO:0030154 cell differentiation	http://amigo.geneontology.org/amigo/term/GO:0030154	Eip75B CG13531 sif qin Ptp10D Ptp61F Ca-alpha1D sas nompA CG32373 mwh Smr cv-c Con
0.0101763	14	1790	2.8012	GO:0048869 cellular developmental proc.	http://amigo.geneontology.org/amigo/term/GO:0048869	Eip75B CG13531 sif qin Ptp10D Ptp61F Ca-alpha1D sas nompA CG32373 mwh Smr cv-c Con

## Sheet: Per_weight_control
Enrichment FDR	nGenes	Pathway Genes	Fold Enrichment	Pathway	URL	Genes
0.0101763	2	7	102.33	GO:0030947 reg. of vascular endothelial growth factor receptor signaling pathway	http://amigo.geneontology.org/amigo/term/GO:0030947	Ptp10D Ptp61F
0.00527418	8	484	5.9199	GO:0031175 neuron projection development	http://amigo.geneontology.org/amigo/term/GO:0031175	CG13531 sif Ptp10D sas nompA cv-c Ptp61F Con
0.0101763	7	445	5.63388	GO:0048667 cell morphogenesis involved in neuron differentiation	http://amigo.geneontology.org/amigo/term/GO:0048667	CG13531 sif Ptp10D sas nompA cv-c Ptp61F
0.00368442	10	639	5.60491	GO:0048666 neuron development	http://amigo.geneontology.org/amigo/term/GO:0048666	CG13531 sif Ptp10D Ptp61F Ca-alpha1D sas nompA CG32373 cv-c Con
0.0101763	7	449	5.58369	GO:0048812 neuron projection morphogenesis	http://amigo.geneontology.org/amigo/term/GO:0048812	CG13531 sif Ptp10D sas nompA cv-c Ptp61F
0.0101763	7	451	5.55893	GO:0048858 cell projection morphogenesis	http://amigo.geneontology.org/amigo/term/GO:0048858	CG13531 sif Ptp10D sas nompA cv-c Ptp61F
0.0101763	7	451	5.55893	GO:0120039 plasma membrane bounded cell projection morphogenesis	http://amigo.geneontology.org/amigo/term/GO:0120039	CG13531 sif Ptp10D sas nompA cv-c Ptp61F
0.0107031	7	459	5.46204	GO:0032990 cell part morphogenesis	http://amigo.geneontology.org/amigo/term/GO:0032990	CG13531 sif Ptp10D sas nompA cv-c Ptp61F
0.00368442	10	717	4.99517	GO:0120036 plasma membrane bounded cell projection organization	http://amigo.geneontology.org/amigo/term/GO:0120036	Cp110 CG13531 sif Ptp10D sas nompA mwh cv-c Ptp61F Con
0.0101763	8	574	4.99169	GO:0000902 cell morphogenesis	http://amigo.geneontology.org/amigo/term/GO:0000902	CG13531 sif mwh Ptp10D sas nompA cv-c Ptp61F
0.00368442	10	732	4.89281	GO:0030030 cell projection organization	http://amigo.geneontology.org/amigo/term/GO:0030030	Cp110 CG13531 sif Ptp10D sas nompA mwh cv-c Ptp61F Con
0.00368442	11	816	4.82805	GO:0030182 neuron differentiation	http://amigo.geneontology.org/amigo/term/GO:0030182	CG13531 sif Ptp10D Ptp61F Ca-alpha1D sas nompA CG32373 mwh cv-c Con
0.00368442	11	890	4.42662	GO:0048699 generation of neurons	http://amigo.geneontology.org/amigo/term/GO:0048699	CG13531 sif Ptp10D Ptp61F Ca-alpha1D sas nompA CG32373 mwh cv-c Con
0.00526486	11	953	4.13399	GO:0022008 neurogenesis	http://amigo.geneontology.org/amigo/term/GO:0022008	CG13531 sif Ptp10D Ptp61F Ca-alpha1D sas nompA CG32373 mwh cv-c Con
0.0110103	11	1176	3.35008	GO:0007399 nervous system development	http://amigo.geneontology.org/amigo/term/GO:0007399	CG13531 sif Ptp10D Ptp61F Ca-alpha1D sas nompA CG32373 mwh cv-c Con
0.00881281	13	1443	3.22661	GO:0048468 cell development	http://amigo.geneontology.org/amigo/term/GO:0048468	CG13531 sif qin Ptp10D Ptp61F Ca-alpha1D sas nompA CG32373 Smr cv-c Eip75B Con
0.0101763	14	1782	2.81378	GO:0030154 cell differentiation	http://amigo.geneontology.org/amigo/term/GO:0030154	Eip75B CG13531 sif qin Ptp10D Ptp61F Ca-alpha1D sas nompA CG32373 mwh Smr cv-c Con
0.0101763	14	1790	2.8012	GO:0048869 cellular developmental proc.	http://amigo.geneontology.org/amigo/term/GO:0048869	Eip75B CG13531 sif qin Ptp10D Ptp61F Ca-alpha1D sas nompA CG32373 mwh Smr cv-c Con

## Sheet: Per_fly_exercised
Enrichment FDR	nGenes	Pathway Genes	Fold Enrichment	Pathway	URL	Genes
0.00809457	2	7	114.024	GO:0030947 reg. of vascular endothelial growth factor receptor signaling pathway	http://amigo.geneontology.org/amigo/term/GO:0030947	Ptp10D Ptp61F
0.00809457	7	445	6.27775	GO:0048667 cell morphogenesis involved in neuron differentiation	http://amigo.geneontology.org/amigo/term/GO:0048667	CG13531 sif Ptp10D nompA sbb cv-c Ptp61F
0.00119659	10	639	6.24547	GO:0048666 neuron development	http://amigo.geneontology.org/amigo/term/GO:0048666	CG13531 sif Ptp10D Ptp61F Ca-alpha1D nompA CG32373 sdt sbb cv-c
0.00809457	7	449	6.22183	GO:0048812 neuron projection morphogenesis	http://amigo.geneontology.org/amigo/term/GO:0048812	CG13531 sif Ptp10D nompA sbb cv-c Ptp61F
0.00809457	7	451	6.19424	GO:0048858 cell projection morphogenesis	http://amigo.geneontology.org/amigo/term/GO:0048858	CG13531 sif Ptp10D nompA sbb cv-c Ptp61F
0.00809457	7	451	6.19424	GO:0120039 plasma membrane bounded cell projection morphogenesis	http://amigo.geneontology.org/amigo/term/GO:0120039	CG13531 sif Ptp10D nompA sbb cv-c Ptp61F
0.00809457	7	459	6.08627	GO:0032990 cell part morphogenesis	http://amigo.geneontology.org/amigo/term/GO:0032990	CG13531 sif Ptp10D nompA sbb cv-c Ptp61F
0.00977373	7	484	5.7719	GO:0031175 neuron projection development	http://amigo.geneontology.org/amigo/term/GO:0031175	CG13531 sif Ptp10D nompA sbb cv-c Ptp61F
0.00119659	11	816	5.37983	GO:0030182 neuron differentiation	http://amigo.geneontology.org/amigo/term/GO:0030182	CG13531 sif Ptp10D Ptp61F Ca-alpha1D svp nompA CG32373 sdt sbb cv-c
0.00184469	11	890	4.93252	GO:0048699 generation of neurons	http://amigo.geneontology.org/amigo/term/GO:0048699	CG13531 sif sdt Ptp10D Ptp61F Ca-alpha1D svp nompA CG32373 sbb cv-c
0.0228959	7	574	4.8669	GO:0000902 cell morphogenesis	http://amigo.geneontology.org/amigo/term/GO:0000902	CG13531 sif Ptp10D nompA sbb cv-c Ptp61F
0.0247327	7	587	4.75911	GO:0032989 cellular component morphogenesis	http://amigo.geneontology.org/amigo/term/GO:0032989	CG13531 sif Ptp10D nompA sbb cv-c Ptp61F
0.00265549	11	953	4.60645	GO:0022008 neurogenesis	http://amigo.geneontology.org/amigo/term/GO:0022008	CG13531 sif sdt Ptp10D Ptp61F Ca-alpha1D svp nompA CG32373 sbb cv-c
0.0315325	7	617	4.52771	GO:0050877 nervous system proc.	http://amigo.geneontology.org/amigo/term/GO:0050877	svp Ptp10D nompA CenG1A sif Obp50e dpr8
0.016875	8	720	4.43429	GO:0003008 system proc.	http://amigo.geneontology.org/amigo/term/GO:0003008	svp Ptp10D nompA CenG1A sif Obp50e dpr8 Ca-alpha1D
0.00809457	11	1176	3.73294	GO:0007399 nervous system development	http://amigo.geneontology.org/amigo/term/GO:0007399	svp CG13531 sif sdt Ptp10D Ptp61F Ca-alpha1D nompA CG32373 sbb cv-c
0.00809457	12	1443	3.3188	GO:0048468 cell development	http://amigo.geneontology.org/amigo/term/GO:0048468	CG13531 sif qin Ptp10D Ptp61F Ca-alpha1D svp nompA CG32373 sdt sbb cv-c
0.03579	12	1782	2.68745	GO:0030154 cell differentiation	http://amigo.geneontology.org/amigo/term/GO:0030154	svp CG13531 sif sdt qin Ptp10D Ptp61F Ca-alpha1D nompA CG32373 sbb cv-c

## Sheet: Per_weight_exercised
no significant enrichment

## Sheet: Per_fly_change
Enrichment FDR	nGenes	Pathway Genes	Fold Enrichment	Pathway	URL	Genes
0.00597378	5	295	11.2736	GO:0006935 chemotaxis	http://amigo.geneontology.org/amigo/term/GO:0006935	trio fz2 stan pod1 Ptpmeg
0.00597378	5	273	12.1821	GO:0007411 axon guidance	http://amigo.geneontology.org/amigo/term/GO:0007411	trio fz2 stan pod1 Ptpmeg
0.00597378	4	139	19.1408	GO:0016055 Wnt signaling pathway	http://amigo.geneontology.org/amigo/term/GO:0016055	fz2 Wnt10 Eip63E stan
0.00597378	3	54	36.9524	GO:0048675 axon extension	http://amigo.geneontology.org/amigo/term/GO:0048675	stan fz2 Ptpmeg
0.00597378	3	51	39.1261	GO:0050770 regulation of axonogenesis	http://amigo.geneontology.org/amigo/term/GO:0050770	stan trio fz2
0.00597378	5	281	11.8353	GO:0097485 neuron projection guidance	http://amigo.geneontology.org/amigo/term/GO:0097485	trio fz2 stan pod1 Ptpmeg
0.00597378	4	150	17.7371	GO:0198738 cell-cell signaling by wnt	http://amigo.geneontology.org/amigo/term/GO:0198738	fz2 Wnt10 Eip63E stan
0.00597378	4	156	17.0549	GO:1905114 cell surface receptor signaling pathway involved in cell-cell signaling	http://amigo.geneontology.org/amigo/term/GO:1905114	fz2 Wnt10 Eip63E stan
0.00597378	3	57	35.0075	GO:1990138 neuron projection extension	http://amigo.geneontology.org/amigo/term/GO:1990138	stan fz2 Ptpmeg
0.00725758	4	194	13.7143	GO:0002164 larval development	http://amigo.geneontology.org/amigo/term/GO:0002164	fz2 srp Eip63E sns
0.00725758	5	337	9.86859	GO:0007409 axonogenesis	http://amigo.geneontology.org/amigo/term/GO:0007409	trio stan fz2 pod1 Ptpmeg
0.00725758	3	75	26.6057	GO:0016319 mushroom body development	http://amigo.geneontology.org/amigo/term/GO:0016319	trio stan Ptpmeg
0.00725758	4	187	14.2277	GO:0022603 regulation of anatomical structure morphogenesis	http://amigo.geneontology.org/amigo/term/GO:0022603	stan trio fz2 mtsh
0.00725758	7	816	5.70588	GO:0030182 neuron differentiation	http://amigo.geneontology.org/amigo/term/GO:0030182	trio Wnt10 sns stan Ptpmeg fz2 pod1
0.00725758	5	381	8.72891	GO:0034330 cell junction organization	http://amigo.geneontology.org/amigo/term/GO:0034330	stan sns trio pod1 fz2
0.00725758	5	355	9.36821	GO:0042330 taxis	http://amigo.geneontology.org/amigo/term/GO:0042330	trio fz2 stan pod1 Ptpmeg
0.00725758	3	78	25.5824	GO:0048588 developmental cell growth	http://amigo.geneontology.org/amigo/term/GO:0048588	stan fz2 Ptpmeg
0.00725758	5	377	8.82152	GO:0048589 developmental growth	http://amigo.geneontology.org/amigo/term/GO:0048589	stan Eip63E fz2 trio Ptpmeg
0.00725758	7	890	5.23146	GO:0048699 generation of neurons	http://amigo.geneontology.org/amigo/term/GO:0048699	trio Wnt10 sns stan Ptpmeg fz2 pod1
0.00725758	5	349	9.52927	GO:0061564 axon development	http://amigo.geneontology.org/amigo/term/GO:0061564	trio stan fz2 pod1 Ptpmeg
0.00765855	9	1579	3.79119	GO:0009653 anatomical structure morphogenesis	http://amigo.geneontology.org/amigo/term/GO:0009653	trio sns stan Ptpmeg fz2 srp Eip63E pod1 mtsh
0.00958734	6	665	6.00129	GO:0009791 post-embryonic development	http://amigo.geneontology.org/amigo/term/GO:0009791	fz2 stan srp Eip63E sns trio
0.00958734	3	102	19.563	GO:0010975 regulation of neuron projection development	http://amigo.geneontology.org/amigo/term/GO:0010975	stan trio fz2
0.00958734	7	953	4.88562	GO:0022008 neurogenesis	http://amigo.geneontology.org/amigo/term/GO:0022008	trio Wnt10 sns stan Ptpmeg fz2 pod1
0.00958734	5	459	7.24556	GO:0032990 cell part morphogenesis	http://amigo.geneontology.org/amigo/term/GO:0032990	trio stan fz2 pod1 Ptpmeg
0.00958734	5	450	7.39048	GO:0040007 growth	http://amigo.geneontology.org/amigo/term/GO:0040007	stan Eip63E fz2 trio Ptpmeg
0.00958734	6	707	5.64478	GO:0040011 locomotion	http://amigo.geneontology.org/amigo/term/GO:0040011	trio Ptpmeg srp fz2 stan pod1
0.00958734	5	445	7.47352	GO:0048667 cell morphogenesis involved in neuron differentiation	http://amigo.geneontology.org/amigo/term/GO:0048667	trio stan fz2 pod1 Ptpmeg
0.00958734	5	449	7.40694	GO:0048812 neuron projection morphogenesis	http://amigo.geneontology.org/amigo/term/GO:0048812	trio stan fz2 pod1 Ptpmeg
0.00958734	5	451	7.37409	GO:0048858 cell projection morphogenesis	http://amigo.geneontology.org/amigo/term/GO:0048858	trio stan fz2 pod1 Ptpmeg
0.00958734	6	691	5.77548	GO:0050793 regulation of developmental process	http://amigo.geneontology.org/amigo/term/GO:0050793	sns stan trio fz2 mtsh srp
0.00958734	14	4133	2.25308	GO:0050794 regulation of cellular process	http://amigo.geneontology.org/amigo/term/GO:0050794	srp Eip63E fz2 Wnt10 TyrR CG43689 sns trio stan Or46a CG42465 pod1 Ptpmeg mtsh
0.00958734	3	103	19.3731	GO:0060560 developmental growth involved in morphogenesis	http://amigo.geneontology.org/amigo/term/GO:0060560	stan fz2 Ptpmeg
0.00958734	5	451	7.37409	GO:0120039 plasma membrane bounded cell projection morphogenesis	http://amigo.geneontology.org/amigo/term/GO:0120039	trio stan fz2 pod1 Ptpmeg
0.0105084	5	489	6.80105	GO:0000904 cell morphogenesis involved in differentiation	http://amigo.geneontology.org/amigo/term/GO:0000904	trio stan fz2 pod1 Ptpmeg
0.0105084	6	756	5.27891	GO:0006928 movement of cell or subcellular component	http://amigo.geneontology.org/amigo/term/GO:0006928	trio srp fz2 stan pod1 Ptpmeg
0.0105084	3	118	16.9104	GO:0007420 brain development	http://amigo.geneontology.org/amigo/term/GO:0007420	trio stan Ptpmeg
0.0105084	6	763	5.23048	GO:0009887 animal organ morphogenesis	http://amigo.geneontology.org/amigo/term/GO:0009887	sns Ptpmeg fz2 stan srp trio
0.0105084	7	1054	4.41746	GO:0009888 tissue development	http://amigo.geneontology.org/amigo/term/GO:0009888	sns stan fz2 srp Eip63E trio Ptpmeg
0.0105084	9	1782	3.35931	GO:0030154 cell differentiation	http://amigo.geneontology.org/amigo/term/GO:0030154	srp trio Wnt10 sns stan Ptpmeg mtsh fz2 pod1
0.0105084	5	484	6.87131	GO:0031175 neuron projection development	http://amigo.geneontology.org/amigo/term/GO:0031175	trio stan fz2 pod1 Ptpmeg
0.0105084	5	492	6.75958	GO:0048569 post-embryonic animal organ development	http://amigo.geneontology.org/amigo/term/GO:0048569	fz2 stan srp sns trio
0.0105084	9	1790	3.34429	GO:0048869 cellular developmental process	http://amigo.geneontology.org/amigo/term/GO:0048869	srp trio Wnt10 sns stan Ptpmeg mtsh fz2 pod1
0.0105084	3	110	18.1403	GO:0060070 canonical Wnt signaling pathway	http://amigo.geneontology.org/amigo/term/GO:0060070	fz2 Wnt10 Eip63E
0.0105208	9	1821	3.28736	GO:0007165 signal transduction	http://amigo.geneontology.org/amigo/term/GO:0007165	fz2 Wnt10 TyrR trio stan Or46a pod1 Ptpmeg Eip63E
0.0113516	15	4922	2.02705	GO:0065007 biological regulation	http://amigo.geneontology.org/amigo/term/GO:0065007	srp Eip63E fz2 CG1688 Wnt10 TyrR CG43689 sns trio stan Or46a CG42465 pod1 Ptpmeg mtsh
0.0146875	14	4437	2.09872	GO:0050789 regulation of biological process	http://amigo.geneontology.org/amigo/term/GO:0050789	srp Eip63E fz2 Wnt10 TyrR CG43689 sns trio stan Or46a CG42465 pod1 Ptpmeg mtsh
0.0146875	4	310	8.58249	GO:0050808 synapse organization	http://amigo.geneontology.org/amigo/term/GO:0050808	stan trio pod1 fz2
0.0148778	7	1176	3.95918	GO:0007399 nervous system development	http://amigo.geneontology.org/amigo/term/GO:0007399	trio Wnt10 sns stan Ptpmeg fz2 pod1
0.0148778	5	554	6.00309	GO:0009790 embryo development	http://amigo.geneontology.org/amigo/term/GO:0009790	stan fz2 srp Eip63E sns
0.0148778	2	34	39.1261	GO:0031532 actin cytoskeleton reorganization	http://amigo.geneontology.org/amigo/term/GO:0031532	trio pod1
0.0148778	8	1539	3.45753	GO:0048731 system development	http://amigo.geneontology.org/amigo/term/GO:0048731	trio Wnt10 sns stan Ptpmeg srp fz2 pod1
0.0148778	3	141	14.152	GO:0060322 head development	http://amigo.geneontology.org/amigo/term/GO:0060322	trio stan Ptpmeg
0.0152457	3	144	13.8571	GO:0120035 regulation of plasma membrane bounded cell projection organization	http://amigo.geneontology.org/amigo/term/GO:0120035	stan trio fz2
0.0154402	5	574	5.79393	GO:0000902 cell morphogenesis	http://amigo.geneontology.org/amigo/term/GO:0000902	trio stan fz2 pod1 Ptpmeg
0.0154402	2	36	36.9524	GO:0007494 midgut development	http://amigo.geneontology.org/amigo/term/GO:0007494	fz2 srp
0.0154402	3	148	13.4826	GO:0031344 regulation of cell projection organization	http://amigo.geneontology.org/amigo/term/GO:0031344	stan trio fz2
0.0154402	5	572	5.81419	GO:0051239 regulation of multicellular organismal process	http://amigo.geneontology.org/amigo/term/GO:0051239	stan fz2 trio Ptpmeg srp
0.0163026	3	152	13.1278	GO:0016049 cell growth	http://amigo.geneontology.org/amigo/term/GO:0016049	stan fz2 Ptpmeg
0.0164906	5	587	5.66561	GO:0032989 cellular component morphogenesis	http://amigo.geneontology.org/amigo/term/GO:0032989	trio stan fz2 pod1 Ptpmeg
0.0174838	5	597	5.57071	GO:0002009 morphogenesis of an epithelium	http://amigo.geneontology.org/amigo/term/GO:0002009	stan fz2 Eip63E trio srp
0.0180975	9	2048	2.92299	GO:0023052 signaling	http://amigo.geneontology.org/amigo/term/GO:0023052	fz2 Wnt10 TyrR trio stan Or46a pod1 Ptpmeg Eip63E
0.0194468	5	616	5.39889	GO:0048729 tissue morphogenesis	http://amigo.geneontology.org/amigo/term/GO:0048729	stan fz2 srp Eip63E trio
0.0198848	3	168	11.8776	GO:0001700 embryonic development via the syncytial blastoderm	http://amigo.geneontology.org/amigo/term/GO:0001700	srp Eip63E sns
0.0198848	9	2093	2.86015	GO:0007154 cell communication	http://amigo.geneontology.org/amigo/term/GO:0007154	fz2 Wnt10 TyrR trio stan Or46a pod1 Ptpmeg Eip63E
0.0198848	2	44	30.2338	GO:0007367 segment polarity determination	http://amigo.geneontology.org/amigo/term/GO:0007367	stan fz2
0.0214901	5	639	5.20456	GO:0048666 neuron development	http://amigo.geneontology.org/amigo/term/GO:0048666	trio stan Ptpmeg fz2 pod1
0.021547	2	47	28.304	GO:0007156 homophilic cell adhesion via plasma membrane adhesion molecules	http://amigo.geneontology.org/amigo/term/GO:0007156	stan sns
0.021547	3	177	11.2736	GO:0009792 embryo development ending in birth or egg hatching	http://amigo.geneontology.org/amigo/term/GO:0009792	srp Eip63E sns
0.0221528	7	1320	3.52727	GO:0042221 response to chemical	http://amigo.geneontology.org/amigo/term/GO:0042221	trio Or46a TyrR Ptpmeg fz2 stan pod1
0.0223269	6	968	4.12279	GO:0060429 epithelium development	http://amigo.geneontology.org/amigo/term/GO:0060429	stan fz2 srp Eip63E trio Ptpmeg
0.0289839	2	56	23.7551	GO:0007365 periodic partitioning	http://amigo.geneontology.org/amigo/term/GO:0007365	stan fz2
0.0295787	6	1029	3.87838	GO:0048583 regulation of response to stimulus	http://amigo.geneontology.org/amigo/term/GO:0048583	trio TyrR pod1 Ptpmeg Eip63E stan
0.0309686	4	429	6.2018	GO:0009967 positive regulation of signal transduction	http://amigo.geneontology.org/amigo/term/GO:0009967	trio TyrR pod1 Eip63E
0.0316984	5	717	4.63837	GO:0120036 plasma membrane bounded cell projection organization	http://amigo.geneontology.org/amigo/term/GO:0120036	trio stan fz2 pod1 Ptpmeg
0.0330088	5	726	4.58087	GO:0051128 regulation of cellular component organization	http://amigo.geneontology.org/amigo/term/GO:0051128	sns stan trio fz2 mtsh
0.0333215	5	732	4.54333	GO:0030030 cell projection organization	http://amigo.geneontology.org/amigo/term/GO:0030030	trio stan fz2 pod1 Ptpmeg
0.0333215	7	1443	3.22661	GO:0048468 cell development	http://amigo.geneontology.org/amigo/term/GO:0048468	trio stan Ptpmeg srp fz2 sns pod1
0.0345288	9	2321	2.57918	GO:0051716 cellular response to stimulus	http://amigo.geneontology.org/amigo/term/GO:0051716	fz2 Wnt10 TyrR trio stan Or46a pod1 Ptpmeg Eip63E
0.035868	1	3	221.714	GO:0014075 response to amine	http://amigo.geneontology.org/amigo/term/GO:0014075	TyrR
0.035868	10	2831	2.3495	GO:0048856 anatomical structure development	http://amigo.geneontology.org/amigo/term/GO:0048856	trio Wnt10 sns stan Ptpmeg srp fz2 Eip63E pod1 mtsh
0.035868	1	3	221.714	GO:0055049 astral spindle assembly	http://amigo.geneontology.org/amigo/term/GO:0055049	mtsh
0.035868	1	3	221.714	GO:0071418 cellular response to amine stimulus	http://amigo.geneontology.org/amigo/term/GO:0071418	TyrR
0.0365155	4	467	5.69716	GO:0010647 positive regulation of cell communication	http://amigo.geneontology.org/amigo/term/GO:0010647	trio TyrR pod1 Eip63E
0.0365155	4	467	5.69716	GO:0023056 positive regulation of signaling	http://amigo.geneontology.org/amigo/term/GO:0023056	trio TyrR pod1 Eip63E
0.0374823	4	472	5.6368	GO:0007552 metamorphosis	http://amigo.geneontology.org/amigo/term/GO:0007552	fz2 stan Eip63E trio
0.0375283	3	234	8.52747	GO:0034329 cell junction assembly	http://amigo.geneontology.org/amigo/term/GO:0034329	stan sns trio
0.0402744	3	241	8.27979	GO:0007186 G protein-coupled receptor signaling pathway	http://amigo.geneontology.org/amigo/term/GO:0007186	TyrR fz2 stan
0.0413183	2	77	17.2764	GO:0002168 instar larval development	http://amigo.geneontology.org/amigo/term/GO:0002168	fz2 Eip63E
0.0413183	5	804	4.13646	GO:0007166 cell surface receptor signaling pathway	http://amigo.geneontology.org/amigo/term/GO:0007166	fz2 Wnt10 stan Ptpmeg Eip63E
0.0413183	9	2448	2.44538	GO:0007275 multicellular organism development	http://amigo.geneontology.org/amigo/term/GO:0007275	trio Wnt10 sns stan Ptpmeg srp fz2 Eip63E pod1
0.0413183	1	4	166.286	GO:0036059 nephrocyte diaphragm assembly	http://amigo.geneontology.org/amigo/term/GO:0036059	sns
0.0413183	1	4	166.286	GO:0061321 garland nephrocyte differentiation	http://amigo.geneontology.org/amigo/term/GO:0061321	sns
0.0413183	2	77	17.2764	GO:0098742 cell-cell adhesion via plasma-membrane adhesion molecules	http://amigo.geneontology.org/amigo/term/GO:0098742	sns stan
0.0413183	1	4	166.286	GO:2000425 regulation of apoptotic cell clearance	http://amigo.geneontology.org/amigo/term/GO:2000425	srp
0.0413183	1	4	166.286	GO:2000427 positive regulation of apoptotic cell clearance	http://amigo.geneontology.org/amigo/term/GO:2000427	srp
0.0425471	5	816	4.07563	GO:0009966 regulation of signal transduction	http://amigo.geneontology.org/amigo/term/GO:0009966	trio TyrR pod1 Ptpmeg Eip63E
0.0472387	10	3005	2.21345	GO:0032502 developmental process	http://amigo.geneontology.org/amigo/term/GO:0032502	srp trio Wnt10 sns stan Ptpmeg mtsh fz2 Eip63E pod1
0.0492899	4	531	5.01049	GO:0007267 cell-cell signaling	http://amigo.geneontology.org/amigo/term/GO:0007267	fz2 Wnt10 Eip63E stan
0.0495465	1	5	133.029	GO:0036058 filtration diaphragm assembly	http://amigo.geneontology.org/amigo/term/GO:0036058	sns

## Sheet: Per_weight_change
Enrichment FDR	nGenes	Pathway Genes	Fold Enrichment	Pathway	URL	Genes
0.045421	2	12	77.6	GO:0032483 reg. of Rab protein signal transduction	http://amigo.geneontology.org/amigo/term/GO:0032483	ca spri
0.0162484	13	1821	3.32389	GO:0007165 signal transduction	http://amigo.geneontology.org/amigo/term/GO:0007165	ca CG14408 Pvr pnt trio mtt CG13229 spri DCX-EMAP CG43795 pod1 Ote osa
0.0162484	14	2093	3.11438	GO:0007154 cell communication	http://amigo.geneontology.org/amigo/term/GO:0007154	ca CG14408 Pvr pnt trio mtt C901 CG13229 spri DCX-EMAP CG43795 pod1 Ote osa
0.0281304	13	2048	2.95547	GO:0023052 signaling	http://amigo.geneontology.org/amigo/term/GO:0023052	ca CG14408 Pvr pnt trio mtt CG13229 spri DCX-EMAP CG43795 pod1 Ote osa
0.0281304	14	2321	2.80844	GO:0051716 cellular response to stimulus	http://amigo.geneontology.org/amigo/term/GO:0051716	ca CG14408 Pvr pnt trio mtt CG13229 spri DCX-EMAP CG43795 pod1 Ote shep osa
